# Supplementary material for: Identification of an immunomodulatory lncRNA signature associated with immune cell reprogramming in high-grade glioma
Source: Cancer Gene Ther. 2025 Jun 17;32(7):778–84. doi: 10.1038/s41417-025-00919-3 (PMC12277174; doi:10.1038/s41417-025-00919-3)
Supplement: Supplementary file 3 — Supplementary Table 1 [file 41417_2025_919_MOESM3_ESM.xlsx]

## Sheet: Supplementary Table 1
Supplementary Table 1
PDGFb	PDGFb and BRAF V600E	BRAF V600E
4933406P04Rik	1810019N24Rik	Jpx
AC125396.2	C030037D09Rik	Gm30918
5830448L01Rik	C030034L19Rik	Gm12865
4833418N02Rik	Meg3	Fam120aos
Gm16998	Gm15326	9330151L19Rik
2900076A07Rik	Gm1976	AC150035.3
Gm43821	Gm29367	Mirt1
Gm26690	Gm29291	Gm36445
Gm14230	Gm9796	Gm36161
Dbpht2	Gm26802	AI427809
Gm28187	F930017D23Rik	Gm47469
Gm44067	B230354K17Rik	Gm11707
Gm26664	1810058I24Rik	5031425F14Rik
1700110C19Rik	Gm3716	2610037D02Rik
1700001L05Rik	Gm47754	A630001O12Rik
E130102H24Rik	Gm9484	C530050E15Rik
4930480K23Rik	Gm5547	Gm32856
Gm33699	Gdap10	Gm49492
9330102E08Rik	Gm32031	Gm13067
Cep83os	Tmem250-ps	5430416N02Rik
F730043M19Rik	Gm35154	4833407H14Rik
2010013B24Rik	Trp53cor1	Gm20300
Gm31452	1110019D14Rik	2610035D17Rik
Gm4890	Gm36723	Gpr141b
Ftx	4933412E12Rik	Gm47242
Gm43672	E230013L22Rik	Gm15889
Gm28286	A530013C23Rik	1300002E11Rik
Gm17586	A130077B15Rik	Gm10874
Pantr1	Gm42601	2900040C04Rik
Gm26631	Gm37387	Gm33104
Gm20045	Gm26857	AC140186.1
Mir124a-1hg	AC154218.2
2900097C17Rik	Gm46224
1700047M11Rik	Gm38399
2810013P06Rik	A630023P12Rik
Gm38171	C030014I23Rik
Gm43848	A930007I19Rik
1700020I14Rik	Dubr
Gm26778	SNHG12
Gm42595	Gm26637
Gm4316	4933404O12Rik
A430046D13Rik	Gm31410
2700046G09Rik	C030034I22Rik
Redrum	Gm6712
AC126937.2	Gm44751
Gm43254	Gm26887
A230006K03Rik	Gm20707
C130071C03Rik	Gm2682
Gm10419	Gm4961
2810414N06Rik	6330403K07Rik
Lppos	Gm32552
Gm26890	Neat1
AC129328.1	Gm31718
AC163032.1	Malat1
Gm34961	SNHG20
SNHG6	Gm38843
2810429I04Rik	D930016D06Rik
6430573P05Rik	Gm45805
Gm32051	Lockd
CT025652.2	D430020J02Rik
Gm13479	Gm42031
0610009L18Rik	6720427I07Rik
H19	Gm37168
1700017J07Rik	Gm47015
Gm43597	F730311O21Rik
9830132P13Rik	Gm40773
Gm28874	Gm19585
Gm7292	Gm26684
2310040G24Rik	Gm26520
AC166110.4	AU020206
Gm15232	Gm21781
D830050J10Rik	Gm10605
E130317F20Rik	4933424M12Rik
Gm37494	4632415L05Rik
4833445I07Rik	AI480526
Gm12319	Gm16675
Mir9-3hg	Gm11110
Gm16576	Gm39323
Gm20342	Gm20513
F730016J06Rik	Mir17hg
B930059L03Rik	Gm13710
Gm40841	Gm26514
8030442B05Rik	Gm28875
Gm26910	D5Ertd605e
Gm20501	2810405F17Rik
2310010J17Rik	9330175E14Rik
Gm46430	Pvt1
Gm7160	5031425E22Rik
Gm26660	Gm42047
Gm9776	Gm10451
BC043934	1300014J16Rik
Gm39469	AW112010
9530059O14Rik	3222401L13Rik
Gm9530	Gm26532
Gm26669	Gm10076
A330035P11Rik	Gm14321
1700096K18Rik	Gm20186
2410022M11Rik	Gm32591
Gm9873	A530010L16Rik
Gm27010	Gm47863
4632427E13Rik	BC002059
Gm6297	D730003I15Rik
D230017M19Rik	AI504432
Gm47204	C230004F18Rik
Mir124-2hg	A830008E24Rik
AU022793	2310001H17Rik
Gm32849	Gm3764
4632428C04Rik	4933433G15Rik
Gm15706	Lncpint
AA386476	1700009J07Rik
Gm4129	D130017N08Rik
Rmst	Gm13391
Gm29340	Gm33370
Gm11464	Gm10384
Gm48089	AC154187.1
Gm41071	Mir142hg
Gm26742	Gm39556
Gm16973	Gm48768
4732491K20Rik	AC125351.1
2810029C07Rik	2010320M18Rik
C330013E15Rik	Gm14005
Gm39348	Epb41l4aos
1700041G16Rik	2700038G22Rik
Gm5086
Gm37233
5430401H09Rik
Gm38910
A530017D24Rik
Gm45250
Gm30411
9230111E07Rik
MIAT
