# Supplementary material for: Identification of an immunomodulatory lncRNA signature associated with immune cell reprogramming in high-grade glioma
Source: Cancer Gene Ther. 2025 Jun 17;32(7):778–84. doi: 10.1038/s41417-025-00919-3 (PMC12277174; doi:10.1038/s41417-025-00919-3)
Supplement: Supplementary file 4 — Supplementary Table 2 [file 41417_2025_919_MOESM4_ESM.xlsx]

## Sheet: RCAS-PDGFb
Symbol	ID	Class	NO TUMOR CTLRs			HGG PDGFb
H19	ENSMUSG00000000031.16	lincRNA	129	163	159	47	52	8	20
A530013C23Rik	ENSMUSG00000006462.6	lincRNA	82	98	81	36	44	43	43
4833413E03Rik	ENSMUSG00000013562.12	lincRNA	11	10	19	2	2	0	1
6330403K07Rik	ENSMUSG00000018451.6	lincRNA	222	212	180	622	324	391	416
Meg3	ENSMUSG00000021268.17	lincRNA	7279	6758	9536	292593	258168	275917	313254
4933413J09Rik	ENSMUSG00000021874.12	lincRNA	0	0	0	0	0	0	0
Dubr	ENSMUSG00000022639.14	lincRNA	207	228	203	119	96	101	70
D5Ertd615e	ENSMUSG00000029092.9	lincRNA	4	4	5	0	4	3	3
Dbpht2	ENSMUSG00000029878.6	lincRNA	81	91	67	231	216	292	285
D630029K05Rik	ENSMUSG00000031294.9	lincRNA	3	8	3	2	4	0	2
2810032G03Rik	ENSMUSG00000037735.7	lincRNA	31	34	23	274	239	283	317
5033430I15Rik	ENSMUSG00000038152.4	lincRNA	25	30	15	35	34	40	36
1700018A04Rik	ENSMUSG00000038408.14	lincRNA	0	0	3	3	4	0	5
3930402G23Rik	ENSMUSG00000038917.4	lincRNA	14	15	16	14	7	9	22
2210406O10Rik	ENSMUSG00000039563.6	lincRNA	10	13	7	28	10	15	15
2700046A07Rik	ENSMUSG00000041789.7	lincRNA	8	5	13	10	10	10	6
4632404H12Rik	ENSMUSG00000042579.2	lincRNA	230	280	285	227	216	257	253
Gm9776	ENSMUSG00000042857.3	bidirectional_promoter_lncRNA	175	231	178	88	82	58	66
0610009L18Rik	ENSMUSG00000043644.4	bidirectional_promoter_lncRNA	147	164	140	70	65	74	88
1700048O20Rik	ENSMUSG00000043773.5	lincRNA	14	13	22	36	39	24	48
Zfp469	ENSMUSG00000043903.3	lincRNA	24	27	37	337	281	303	346
2410080I02Rik	ENSMUSG00000044387.5	lincRNA	1	2	4	10	18	12	9
Lncpint	ENSMUSG00000044471.12	lincRNA	1678	1793	2186	3813	3765	3986	3769
A730020M07Rik	ENSMUSG00000044522.8	lincRNA	6	11	8	7	7	7	13
B530045E10Rik	ENSMUSG00000044633.4	lincRNA	5	1	2	4	4	1	8
Gm9796	ENSMUSG00000045075.3	lincRNA	201	186	154	52	60	57	57
1700120B22Rik	ENSMUSG00000045391.4	bidirectional_promoter_lncRNA	5	7	5	1	2	3	4
Smkr-ps	ENSMUSG00000045709.10	lincRNA	32	42	28	8	12	9	6
B230317F23Rik	ENSMUSG00000045746.3	lincRNA	11	15	19	12	10	14	14
Gm9801	ENSMUSG00000045813.7	lincRNA	46	55	43	1934	1908	2219	2393
Gpr141b	ENSMUSG00000047462.9	lincRNA	5	38	31	0	2	0	1
4632415L05Rik	ENSMUSG00000048106.5	lincRNA	543	631	558	450	413	377	361
A630023P12Rik	ENSMUSG00000048215.14	lincRNA	63	137	98	15	20	23	30
Gm9828	ENSMUSG00000048603.8	bidirectional_promoter_lncRNA	33	20	47	40	28	55	55
Gm568	ENSMUSG00000048824.7	lincRNA	6	5	19	4	4	5	1
1700104B16Rik	ENSMUSG00000049476.12	lincRNA	8	12	13	2	1	6	1
C130071C03Rik	ENSMUSG00000050334.12	lincRNA	159	199	205	1002	1027	1174	1086
Gm42743	ENSMUSG00000050936.5	lincRNA	1	2	4	2	3	0	3
4930412M03Rik	ENSMUSG00000051008.5	lincRNA	32	32	28	3	4	5	6
F730043M19Rik	ENSMUSG00000052125.16	bidirectional_promoter_lncRNA	138	191	196	413	395	406	499
8030423F21Rik	ENSMUSG00000052295.4	lincRNA	13	10	3	3	8	2	5
Gm9873	ENSMUSG00000052368.2	lincRNA	76	74	76	25	24	24	20
A330008L17Rik	ENSMUSG00000052479.5	lincRNA	8	2	8	163	152	138	159
5830454E08Rik	ENSMUSG00000052658.5	lincRNA	54	50	37	23	19	14	12
Gm9889	ENSMUSG00000052769.7	lincRNA	10	15	14	5	2	5	5
C130026L21Rik	ENSMUSG00000052848.7	lincRNA	4	12	10	159	150	203	190
E330013P04Rik	ENSMUSG00000053117.10	lincRNA	3	3	1	3	6	3	1
F730035P03Rik	ENSMUSG00000053360.4	lincRNA	19	55	37	20	10	12	12
Gm12474	ENSMUSG00000053957.5	lincRNA	42	53	49	9	10	6	7
A430110L20Rik	ENSMUSG00000054135.2	lincRNA	65	97	85	68	76	65	82
Gm9939	ENSMUSG00000054247.6	bidirectional_promoter_lncRNA	4	6	8	6	4	8	1
Gm5082	ENSMUSG00000054258.9	lincRNA	12	8	5	6	4	3	5
D730045B01Rik	ENSMUSG00000054622.4	lincRNA	13	11	22	8	10	8	7
1700041G16Rik	ENSMUSG00000054822.5	lincRNA	54	57	49	9	12	12	12
5330416C01Rik	ENSMUSG00000054944.7	lincRNA	8	1	11	29	31	46	30
Gm11190	ENSMUSG00000055045.5	lincRNA	1	1	0	18	13	19	22
M5C1000I18Rik	ENSMUSG00000055125.7	lincRNA	12	4	8	59	52	57	54
Gm14168	ENSMUSG00000055494.5	lincRNA	20	36	26	49	57	48	59
2810407A14Rik	ENSMUSG00000055972.5	lincRNA	12	6	5	10	10	16	10
Gm5468	ENSMUSG00000056089.6	lincRNA	10	16	11	12	14	12	15
AI504432	ENSMUSG00000056145.5	lincRNA	492	759	712	228	231	235	277
BC043934	ENSMUSG00000056418.3	lincRNA	305	339	279	84	82	57	62
Gm5420	ENSMUSG00000056716.10	lincRNA	14	4	3	8	4	4	4
A730036I17Rik	ENSMUSG00000056738.11	lincRNA	17	27	18	15	14	9	12
Gm10010	ENSMUSG00000056771.7	lincRNA	43	60	44	98	96	93	81
1500035N22Rik	ENSMUSG00000059631.6	lincRNA	22	15	8	21	11	16	7
Gm10076	ENSMUSG00000060143.7	lincRNA	332	502	539	188	163	145	158
BC002059	ENSMUSG00000060149.7	lincRNA	199	319	290	181	137	145	164
C030014I23Rik	ENSMUSG00000060380.3	lincRNA	181	234	209	74	56	62	53
Pantr1	ENSMUSG00000060424.14	lincRNA	64	62	58	154	84	128	95
Gm10101	ENSMUSG00000061510.3	bidirectional_promoter_lncRNA	23	39	46	5	7	5	12
4932435O22Rik	ENSMUSG00000062391.3	lincRNA	2	3	8	7	11	12	9
9430002A10Rik	ENSMUSG00000062704.3	lincRNA	4	4	4	14	13	13	10
Gm1976	ENSMUSG00000066057.6	lincRNA	93	124	71	217	212	230	235
E230001N04Rik	ENSMUSG00000066170.7	lincRNA	49	92	79	40	55	53	51
A230006K03Rik	ENSMUSG00000068151.7	lincRNA	147	92	127	1037	842	1049	1071
I830134H01Rik	ENSMUSG00000069554.4	lincRNA	3	5	3	2	0	2	2
4933406P04Rik	ENSMUSG00000069713.2	lincRNA	112	138	170	34	29	13	24
Gm10287	ENSMUSG00000070342.3	lincRNA	1	2	0	137	134	178	194
BC016548	ENSMUSG00000070794.11	lincRNA	0	0	1	0	0	0	0
Gm10339	ENSMUSG00000071591.3	lincRNA	1	0	0	2	1	0	0
C230004F18Rik	ENSMUSG00000071753.12	lincRNA	12572	15886	19863	87865	63360	68744	71880
5930412G12Rik	ENSMUSG00000072591.10	lincRNA	28	17	16	64	53	55	49
Gm10373	ENSMUSG00000072592.2	lincRNA	0	8	4	10	3	4	0
Gm10384	ENSMUSG00000072618.2	lincRNA	415	303	314	120	115	98	95
Gm6712	ENSMUSG00000072761.10	lincRNA	108	139	120	73	58	69	74
Gm10419	ENSMUSG00000072769.6	lincRNA	61	46	63	1421	1471	1444	1421
A530017D24Rik	ENSMUSG00000072847.4	lincRNA	283	415	339	196	189	198	179
Gm6116	ENSMUSG00000072874.4	lincRNA	1	11	5	0	0	0	3
Gm10451	ENSMUSG00000073000.3	lincRNA	31	83	51	20	12	11	14
Gm1070	ENSMUSG00000073018.5	lincRNA	30	21	37	14	11	6	13
Gm10466	ENSMUSG00000073103.2	lincRNA	1	2	2	0	1	1	0
5031425E22Rik	ENSMUSG00000073147.3	lincRNA	1121	1221	1277	859	854	838	826
1810058I24Rik	ENSMUSG00000073155.12	lincRNA	2538	2552	3280	713	562	568	631
2410018L13Rik	ENSMUSG00000073164.11	lincRNA	4	2	2	2	2	1	1
C030034I22Rik	ENSMUSG00000073374.3	lincRNA	86	133	96	36	38	24	51
D730003I15Rik	ENSMUSG00000073478.6	lincRNA	327	381	354	183	176	166	173
Gm5532	ENSMUSG00000073535.5	lincRNA	4	6	12	1	1	5	2
3222401L13Rik	ENSMUSG00000073590.3	lincRNA	441	408	365	157	150	145	173
Gm6471	ENSMUSG00000073781.4	lincRNA	11	7	4	0	1	1	0
4632427E13Rik	ENSMUSG00000074024.5	bidirectional_promoter_lncRNA	1373	1352	1671	857	878	1065	1022
BC048644	ENSMUSG00000074052.7	bidirectional_promoter_lncRNA	6	15	15	5	5	13	6
Gm10629	ENSMUSG00000074113.4	lincRNA	7	3	1	13	5	1	3
4930579C12Rik	ENSMUSG00000074146.9	lincRNA	7	10	5	2	3	5	0
Gm10649	ENSMUSG00000074235.4	bidirectional_promoter_lncRNA	4	5	4	77	68	76	65
Gm10655	ENSMUSG00000074256.3	lincRNA	33	42	26	4	0	3	4
D930028M14Rik	ENSMUSG00000074274.7	lincRNA	42	42	27	8	12	6	10
AA386476	ENSMUSG00000074357.3	bidirectional_promoter_lncRNA	65	69	49	49	44	37	24
Gm5544	ENSMUSG00000074388.3	lincRNA	0	0	3	1	0	1	1
Gm15348	ENSMUSG00000074469.6	lincRNA	13	26	10	6	4	6	3
Gm5535	ENSMUSG00000074758.10	lincRNA	13	11	11	50	58	55	50
Gm10754	ENSMUSG00000074776.4	lincRNA	1	2	1	27	48	37	25
AU019990	ENSMUSG00000074783.10	lincRNA	23	27	37	3	10	9	4
Gm14005	ENSMUSG00000074813.13	lincRNA	80	123	120	26	11	24	21
AW112010	ENSMUSG00000075010.4	lincRNA	529	1430	1109	91	76	68	77
Mir670hg	ENSMUSG00000075020.6	lincRNA	19	31	34	142	131	129	118
Gm10804	ENSMUSG00000075025.10	lincRNA	1	3	2	0	0	0	0
F930017D23Rik	ENSMUSG00000075184.3	lincRNA	557	456	741	71	42	62	75
A930003A15Rik	ENSMUSG00000075330.4	lincRNA	0	3	0	0	0	0	0
Gm11681	ENSMUSG00000075437.4	lincRNA	11	10	11	27	16	13	6
1700001L05Rik	ENSMUSG00000075511.9	lincRNA	128	132	143	98	86	104	107
Gm10874	ENSMUSG00000075591.2	lincRNA	23	43	57	11	10	5	3
Gm14762	ENSMUSG00000078314.2	lincRNA	16	14	16	8	6	10	5
Gm10941	ENSMUSG00000078444.3	bidirectional_promoter_lncRNA	21	18	9	21	15	15	18
2310026L22Rik	ENSMUSG00000078519.3	lincRNA	4	6	10	6	5	1	4
Gm12525	ENSMUSG00000078601.4	lincRNA	14	15	16	11	10	5	12
Gm17382	ENSMUSG00000078838.2	lincRNA	2	1	1	12	8	12	5
Gm14221	ENSMUSG00000078956.3	lincRNA	1	1	0	0	1	0	0
1700110I01Rik	ENSMUSG00000079407.9	lincRNA	8	11	5	12	13	16	12
Gm11110	ENSMUSG00000079414.3	lincRNA	46	54	55	36	40	37	39
Gm13881	ENSMUSG00000084756.1	lincRNA	3	9	22	1	1	0	0
Gm15473	ENSMUSG00000084772.1	lincRNA	2	3	6	1	0	1	2
Gm12974	ENSMUSG00000084789.1	lincRNA	4	2	7	2	0	2	3
1700056N10Rik	ENSMUSG00000084792.1	lincRNA	46	77	55	77	67	78	79
Mir142hg	ENSMUSG00000084796.1	lincRNA	1838	1819	2224	214	202	212	209
Gm14321	ENSMUSG00000084797.1	lincRNA	144	163	178	40	28	40	42
Ino80dos	ENSMUSG00000084799.7	lincRNA	102	142	158	146	140	159	160
Gm15232	ENSMUSG00000084806.1	lincRNA	136	125	116	30	22	28	23
Gm13073	ENSMUSG00000084807.1	lincRNA	9	16	10	2	0	2	2
Platr29	ENSMUSG00000084816.1	lincRNA	12	6	9	1	0	1	1
Gm12649	ENSMUSG00000084833.1	lincRNA	0	5	6	0	0	0	0
B230312C02Rik	ENSMUSG00000084843.1	lincRNA	3	7	1	14	21	14	31
Gm12678	ENSMUSG00000084854.1	lincRNA	3	0	5	1	1	0	1
1700095J07Rik	ENSMUSG00000084861.1	lincRNA	15	6	9	0	0	1	1
Gm12148	ENSMUSG00000084889.1	lincRNA	17	11	15	0	0	2	3
Gm14505	ENSMUSG00000084907.1	lincRNA	3	1	2	0	0	0	0
Gm12708	ENSMUSG00000084918.1	lincRNA	21	21	27	9	10	10	13
Gm11205	ENSMUSG00000084969.1	lincRNA	1	5	3	3	1	2	1
Gm13842	ENSMUSG00000084992.1	lincRNA	4	3	2	2	1	2	1
Gm11335	ENSMUSG00000085016.1	lincRNA	14	27	25	5	3	5	3
Gm5860	ENSMUSG00000085022.2	lincRNA	2	10	7	7	1	4	5
C230035I16Rik	ENSMUSG00000085024.1	lincRNA	7	11	16	10	13	11	14
Gm11840	ENSMUSG00000085027.1	lincRNA	1	1	0	0	0	1	1
2810455O05Rik	ENSMUSG00000085030.1	lincRNA	27	34	41	307	322	341	343
Gm15834	ENSMUSG00000085054.2	lincRNA	37	67	70	29	44	41	41
Gm15631	ENSMUSG00000085067.2	lincRNA	7	4	7	53	36	60	55
4930570G19Rik	ENSMUSG00000085084.7	lincRNA	26	26	21	248	216	258	286
1700086P04Rik	ENSMUSG00000085085.2	lincRNA	17	15	17	6	13	7	8
5031425F14Rik	ENSMUSG00000085129.1	lincRNA	22	19	13	0	5	2	4
Gm12063	ENSMUSG00000085167.1	lincRNA	0	3	2	17	30	23	46
AI838599	ENSMUSG00000085180.1	lincRNA	5	4	8	5	1	1	0
Gm11368	ENSMUSG00000085188.1	lincRNA	11	12	6	6	4	6	11
Gm13322	ENSMUSG00000085193.1	lincRNA	5	2	7	2	3	3	1
Gm13974	ENSMUSG00000085222.1	lincRNA	0	0	0	3	4	4	1
Gm11210	ENSMUSG00000085223.1	lincRNA	8	14	12	4	3	4	6
Gm12847	ENSMUSG00000085249.1	lincRNA	13	13	18	18	14	8	25
Gm15234	ENSMUSG00000085250.1	lincRNA	1	3	7	0	1	0	2
Gm12326	ENSMUSG00000085251.1	lincRNA	9	0	6	4	1	3	4
Gm14235	ENSMUSG00000085267.1	lincRNA	1	1	0	0	2	4	3
E130006D01Rik	ENSMUSG00000085271.7	lincRNA	6	1	7	26	25	32	36
4833418N02Rik	ENSMUSG00000085287.8	lincRNA	172	173	196	35	49	28	40
D330050G23Rik	ENSMUSG00000085316.1	lincRNA	10	16	16	23	31	37	24
Gm11274	ENSMUSG00000085331.1	lincRNA	4	5	5	10	1	1	2
Gm2044	ENSMUSG00000085354.1	lincRNA	5	1	2	0	0	0	0
Gm12506	ENSMUSG00000085375.1	lincRNA	1	0	0	3	4	1	0
1700003M07Rik	ENSMUSG00000085389.7	lincRNA	18	34	13	52	36	39	48
Gm11280	ENSMUSG00000085393.1	bidirectional_promoter_lncRNA	0	0	0	0	0	0	0
Gm11734	ENSMUSG00000085419.1	lincRNA	7	9	6	23	19	19	24
6430710C18Rik	ENSMUSG00000085427.7	lincRNA	0	1	0	1	0	2	2
Gm16001	ENSMUSG00000085433.2	lincRNA	54	52	40	58	57	50	52
1700020I14Rik	ENSMUSG00000085438.1	lincRNA	5289	6182	6047	3541	2493	2452	2250
9530026F06Rik	ENSMUSG00000085447.1	lincRNA	0	0	1	2	0	3	2
9430024E24Rik	ENSMUSG00000085463.1	lincRNA	2	1	3	2	1	1	1
Gm13166	ENSMUSG00000085525.7	lincRNA	21	25	11	5	3	2	4
B430319H21Rik	ENSMUSG00000085532.1	lincRNA	0	1	0	3	1	4	3
1700037C06Rik	ENSMUSG00000085542.1	lincRNA	0	0	0	0	0	0	0
1700047F07Rik	ENSMUSG00000085549.7	lincRNA	5	0	0	8	7	7	6
Gm15721	ENSMUSG00000085565.1	lincRNA	4	2	2	23	17	34	21
Gm11527	ENSMUSG00000085578.1	lincRNA	0	1	3	1	1	0	0
Gm12066	ENSMUSG00000085579.1	lincRNA	0	2	2	0	0	0	1
Gm13479	ENSMUSG00000085591.1	lincRNA	144	125	120	31	29	56	42
A330035P11Rik	ENSMUSG00000085615.2	lincRNA	63	97	115	23	20	13	23
Gm15704	ENSMUSG00000085658.1	lincRNA	4	6	2	10	13	18	17
Gm14339	ENSMUSG00000085728.1	lincRNA	0	0	0	0	2	2	2
Gm12259	ENSMUSG00000085744.1	lincRNA	9	6	4	2	2	5	1
D630024D03Rik	ENSMUSG00000085772.7	lincRNA	65	99	43	74	57	43	50
4930470G03Rik	ENSMUSG00000085788.1	bidirectional_promoter_lncRNA	3	2	0	6	1	3	2
Gm13052	ENSMUSG00000085816.1	lincRNA	2	0	3	72	106	83	80
Gm12668	ENSMUSG00000085817.1	lincRNA	0	0	0	0	0	0	0
Gm11690	ENSMUSG00000085844.1	lincRNA	5	5	5	1	4	3	3
Gm15831	ENSMUSG00000085858.1	lincRNA	0	4	6	2	3	0	2
Gm13483	ENSMUSG00000085862.2	lincRNA	5	8	13	10	8	11	16
Gm16079	ENSMUSG00000085869.1	lincRNA	1	2	3	0	0	0	0
Trp53cor1	ENSMUSG00000085912.2	lincRNA	664	514	437	185	143	143	143
Gm12951	ENSMUSG00000085920.1	lincRNA	0	0	0	1	1	2	6
2310014F06Rik	ENSMUSG00000085945.3	bidirectional_promoter_lncRNA	23	35	21	26	27	16	23
Gm13589	ENSMUSG00000085950.1	lincRNA	3	15	11	15	13	12	10
Gm12315	ENSMUSG00000085952.1	lincRNA	0	0	0	0	0	3	2
Gm11515	ENSMUSG00000085992.1	lincRNA	4	4	1	2	1	0	0
Gm13293	ENSMUSG00000086006.2	lincRNA	17	13	12	19	24	18	14
Gm8817	ENSMUSG00000086008.8	lincRNA	15	14	27	3	4	7	5
Gm15706	ENSMUSG00000086013.1	lincRNA	103	95	86	83	84	73	78
Gm15728	ENSMUSG00000086075.1	lincRNA	21	34	22	40	48	41	33
Gm11636	ENSMUSG00000086105.1	lincRNA	4	3	3	6	0	5	3
Gm13391	ENSMUSG00000086109.2	lincRNA	59	91	94	14	13	15	18
Gm15326	ENSMUSG00000086111.1	lincRNA	77	99	82	17	12	15	27
A530076I17Rik	ENSMUSG00000086124.2	lincRNA	0	14	5	2	2	1	0
Gm16211	ENSMUSG00000086130.1	lincRNA	0	0	2	1	0	1	0
Gm16248	ENSMUSG00000086137.1	lincRNA	2	5	1	6	5	1	4
Gm11454	ENSMUSG00000086152.1	lincRNA	1	1	0	4	0	0	1
Gm16196	ENSMUSG00000086154.2	bidirectional_promoter_lncRNA	40	46	41	15	15	18	7
Gm13025	ENSMUSG00000086159.1	lincRNA	0	0	0	12	9	14	9
Gm14342	ENSMUSG00000086166.1	lincRNA	1	1	1	6	7	5	11
Mkln1os	ENSMUSG00000086212.7	lincRNA	17	19	17	45	55	43	57
Gm12496	ENSMUSG00000086267.1	lincRNA	6	1	3	1	3	2	1
2810433D01Rik	ENSMUSG00000086283.7	lincRNA	21	19	19	35	23	23	13
Snhg12	ENSMUSG00000086290.9	lincRNA	437	575	538	228	180	178	198
G630016G05Rik	ENSMUSG00000086308.1	lincRNA	1	1	2	106	113	135	142
Gm12840	ENSMUSG00000086320.1	lincRNA	2	3	1	1	0	0	0
Gm12107	ENSMUSG00000086335.1	lincRNA	0	2	0	0	1	0	1
1700017J07Rik	ENSMUSG00000086348.1	lincRNA	41	80	68	10	3	5	4
A330102I10Rik	ENSMUSG00000086363.7	lincRNA	11	8	12	143	133	182	188
Gm13830	ENSMUSG00000086368.2	lincRNA	24	26	36	33	33	45	42
Ftx	ENSMUSG00000086370.8	lincRNA	354	516	603	1731	1957	2044	1931
Gm12108	ENSMUSG00000086386.1	lincRNA	2	5	5	2	4	2	2
F730016J06Rik	ENSMUSG00000086425.7	lincRNA	27	57	98	13	18	9	21
9330162012Rik	ENSMUSG00000086448.1	bidirectional_promoter_lncRNA	26	33	24	154	122	123	150
Gm11815	ENSMUSG00000086455.1	lincRNA	3	5	1	2	2	1	3
Gm15835	ENSMUSG00000086464.2	lincRNA	12	4	11	1	1	3	0
Gm11707	ENSMUSG00000086481.1	lincRNA	30	68	50	0	1	3	3
Gm13291	ENSMUSG00000086491.1	lincRNA	3	4	5	0	1	1	0
2210417A02Rik	ENSMUSG00000086494.1	lincRNA	4	9	3	2	0	3	0
4930597A21Rik	ENSMUSG00000086501.1	lincRNA	6	12	31	6	8	8	4
Xist	ENSMUSG00000086503.4	lincRNA	2	72719	70667	33037	34180	8	10
Gm13393	ENSMUSG00000086519.1	lincRNA	0	3	0	0	0	0	0
Gm12762	ENSMUSG00000086526.2	lincRNA	11	7	2	10	6	4	2
Scml1	ENSMUSG00000086540.1	lincRNA	0	0	0	5	5	4	6
Gm11755	ENSMUSG00000086547.1	lincRNA	42	36	57	24	36	25	30
Gm12972	ENSMUSG00000086548.1	lincRNA	3	3	1	3	0	3	5
Gm16548	ENSMUSG00000086593.2	lincRNA	5	15	13	7	9	6	3
Gm13620	ENSMUSG00000086603.1	lincRNA	8	15	19	7	8	2	4
Gm15408	ENSMUSG00000086610.1	lincRNA	11	14	12	6	8	2	2
Gm12784	ENSMUSG00000086631.2	lincRNA	2	3	1	7	4	4	5
BC046251	ENSMUSG00000086662.7	lincRNA	2	0	1	12	11	10	11
Gm13067	ENSMUSG00000086665.1	lincRNA	20	36	36	61	55	46	61
AI427809	ENSMUSG00000086712.2	lincRNA	19	29	29	2	3	8	10
Gm14902	ENSMUSG00000086736.1	lincRNA	21	14	11	0	3	1	7
Gm11827	ENSMUSG00000086765.7	lincRNA	23	33	22	8	7	11	9
E130102H24Rik	ENSMUSG00000086782.2	lincRNA	65	102	116	314	274	256	263
5330413P13Rik	ENSMUSG00000086822.2	lincRNA	4	8	5	29	29	28	34
Gm15675	ENSMUSG00000086825.1	lincRNA	15	52	70	27	30	43	32
Snhg20	ENSMUSG00000086859.4	lincRNA	258	338	370	485	506	492	469
Gm1720	ENSMUSG00000086860.1	lincRNA	12	16	11	1	2	7	5
Gm13404	ENSMUSG00000086904.1	lincRNA	4	4	9	7	4	6	3
Gm11630	ENSMUSG00000086917.1	lincRNA	0	2	1	1	0	2	1
4930429F24Rik	ENSMUSG00000086918.1	lincRNA	10	17	16	1	3	1	4
Gm13189	ENSMUSG00000086921.1	lincRNA	0	2	0	70	84	94	106
4732414G09Rik	ENSMUSG00000086943.2	lincRNA	7	4	5	43	36	47	37
4930583P06Rik	ENSMUSG00000086954.1	lincRNA	0	0	0	1	0	0	0
Gm13387	ENSMUSG00000087028.7	lincRNA	3	12	11	7	9	8	7
2900079G21Rik	ENSMUSG00000087038.9	lincRNA	12	7	8	73	53	67	57
Gm16295	ENSMUSG00000087041.1	lincRNA	4	5	3	5	2	2	4
Gm13016	ENSMUSG00000087084.1	lincRNA	2	1	0	3	4	2	4
Gm12160	ENSMUSG00000087089.1	lincRNA	0	4	2	0	0	0	1
Gm13093	ENSMUSG00000087094.1	lincRNA	10	18	7	19	17	16	23
Gm15205	ENSMUSG00000087146.1	lincRNA	1	0	1	6	3	2	2
Gm14230	ENSMUSG00000087179.8	lincRNA	47	52	52	10	12	10	9
Gm13431	ENSMUSG00000087187.1	lincRNA	33	35	47	5	3	3	3
Gm12907	ENSMUSG00000087195.1	lincRNA	0	2	0	2	0	1	1
Lrp8os3	ENSMUSG00000087200.1	bidirectional_promoter_lncRNA	20	11	6	26	12	19	20
Lhx1os	ENSMUSG00000087211.7	lincRNA	6	4	7	89	82	93	79
Gm12865	ENSMUSG00000087238.1	lincRNA	30	32	38	8	4	2	3
2610035D17Rik	ENSMUSG00000087259.7	lincRNA	121	161	108	172	145	160	154
Gm14486	ENSMUSG00000087268.1	lincRNA	5	2	2	5	7	3	9
Gm15409	ENSMUSG00000087272.1	lincRNA	0	1	3	5	1	0	6
2010013B24Rik	ENSMUSG00000087277.1	lincRNA	162	151	181	27	20	24	20
4933424M12Rik	ENSMUSG00000087289.2	lincRNA	229	298	264	73	54	45	36
Bloodlinc	ENSMUSG00000087330.1	lincRNA	1	2	10	1	0	1	1
Gm15228	ENSMUSG00000087340.1	lincRNA	2	6	7	3	0	1	2
Gm11464	ENSMUSG00000087351.1	lincRNA	74	71	57	12	14	14	10
0610043K17Rik	ENSMUSG00000087361.7	lincRNA	6	9	11	79	56	67	61
Gm13710	ENSMUSG00000087362.7	lincRNA	141	223	252	33	10	23	21
Gm15892	ENSMUSG00000087373.7	lincRNA	6	12	12	34	41	48	45
Gm7598	ENSMUSG00000087390.1	lincRNA	25	25	18	32	36	20	25
C230014O12Rik	ENSMUSG00000087461.2	lincRNA	0	1	0	26	22	23	29
Gm13905	ENSMUSG00000087465.1	lincRNA	1	0	0	1	0	0	0
4933406I18Rik	ENSMUSG00000087475.3	lincRNA	322	349	349	349	301	335	306
Gm13383	ENSMUSG00000087485.1	lincRNA	2	3	2	0	0	3	2
Gm12116	ENSMUSG00000087501.1	lincRNA	1	0	0	51	40	25	29
Gm14174	ENSMUSG00000087508.1	lincRNA	0	0	1	16	17	12	7
Gm12319	ENSMUSG00000087523.1	lincRNA	56	60	57	20	14	14	14
Gm11412	ENSMUSG00000087540.1	lincRNA	1	2	1	0	0	0	0
Gm16576	ENSMUSG00000087543.1	bidirectional_promoter_lncRNA	569	523	443	179	122	122	113
Gm13647	ENSMUSG00000087570.1	lincRNA	3	12	4	4	4	0	2
C030037D09Rik	ENSMUSG00000087574.1	lincRNA	134	157	189	146	95	88	90
Gm6938	ENSMUSG00000087586.1	lincRNA	0	1	0	1	3	3	3
Epb41l4aos	ENSMUSG00000087590.2	lincRNA	118	183	132	71	53	69	49
1810012K08Rik	ENSMUSG00000087595.1	lincRNA	24	12	12	10	2	2	1
5330434G04Rik	ENSMUSG00000087620.7	lincRNA	18	22	26	1551	1490	1462	1790
9230111E07Rik	ENSMUSG00000087624.1	lincRNA	46	61	67	12	10	10	8
Gm12606	ENSMUSG00000087659.7	lincRNA	4	19	17	28	27	20	20
4930447M23Rik	ENSMUSG00000087674.7	lincRNA	62	55	37	68	62	51	52
Tmem250-ps	ENSMUSG00000087679.2	lincRNA	1810	2064	1547	1207	941	826	885
1200007C13Rik	ENSMUSG00000087684.1	lincRNA	0	0	0	0	0	0	0
Gm15889	ENSMUSG00000089712.2	lincRNA	46	31	42	10	5	3	4
Gm16092	ENSMUSG00000089714.1	lincRNA	32	35	38	19	25	21	14
Mir17hg	ENSMUSG00000089726.2	lincRNA	100	176	200	17	17	25	36
Gm5083	ENSMUSG00000089815.7	lincRNA	6	1	2	7	2	5	4
4930428N03Rik	ENSMUSG00000089887.2	lincRNA	2	1	1	9	5	9	6
1810020O05Rik	ENSMUSG00000089997.1	lincRNA	17	16	11	29	52	46	45
Gm16302	ENSMUSG00000090023.1	lincRNA	4	4	6	4	5	4	3
AI480526	ENSMUSG00000090086.7	lincRNA	1027	1050	1176	1889	1902	2080	2032
D730045A05Rik	ENSMUSG00000090263.1	lincRNA	9	8	6	6	7	8	5
Gm38399	ENSMUSG00000090399.1	lincRNA	46	63	45	155	128	107	127
Gm4675	ENSMUSG00000090534.1	lincRNA	10	8	7	13	3	8	3
Gm17200	ENSMUSG00000090608.1	lincRNA	0	0	1	1	4	0	2
Gm17705	ENSMUSG00000090936.2	lincRNA	19	14	14	19	26	22	16
Gm17203	ENSMUSG00000090965.1	lincRNA	32	50	36	109	131	149	144
Gm17484	ENSMUSG00000091514.2	lincRNA	25	40	41	41	42	34	40
Gm17102	ENSMUSG00000091864.1	lincRNA	0	1	0	4	4	3	3
Gm17354	ENSMUSG00000091985.1	lincRNA	60	48	37	162	140	103	117
E130317F20Rik	ENSMUSG00000091994.2	bidirectional_promoter_lncRNA	254	294	247	111	114	109	134
Gm3294	ENSMUSG00000092090.2	lincRNA	7	7	6	615	631	484	448
4833427F10Rik	ENSMUSG00000092171.1	lincRNA	2	2	0	2	1	1	0
Gm20506	ENSMUSG00000092222.1	lincRNA	21	24	17	9	3	4	6
Gm20515	ENSMUSG00000092242.1	lincRNA	9	7	10	21	17	24	20
Gm20467	ENSMUSG00000092250.1	lincRNA	0	0	0	0	2	0	0
Neat1	ENSMUSG00000092274.3	lincRNA	10057	13711	20662	2040	2135	2239	2003
Gm20465	ENSMUSG00000092275.1	lincRNA	0	0	2	0	0	0	0
Malat1	ENSMUSG00000092341.2	lincRNA	310558	352297	449650	605174	575806	630759	622970
Gm20513	ENSMUSG00000092415.1	lincRNA	47	77	92	2	2	0	1
Gm20501	ENSMUSG00000092536.2	bidirectional_promoter_lncRNA	88	86	56	139	109	101	103
Gm20468	ENSMUSG00000092539.1	lincRNA	0	2	0	1	0	1	1
Gm20442	ENSMUSG00000092600.1	lincRNA	2	6	1	3	1	1	2
Gm20508	ENSMUSG00000092604.1	lincRNA	1	7	2	8	4	8	1
Gm20732	ENSMUSG00000093387.1	lincRNA	9	12	11	28	24	30	32
Gm20554	ENSMUSG00000093587.3	lincRNA	2	3	9	32	22	24	25
Gm20707	ENSMUSG00000093594.1	lincRNA	36	66	79	17	22	15	14
Gm20703	ENSMUSG00000093622.1	lincRNA	42	54	45	14	9	7	8
Gm4425	ENSMUSG00000093846.1	lincRNA	3	7	5	12	11	5	10
Gm5784	ENSMUSG00000093908.2	lincRNA	4	3	6	19	13	12	15
Gm9866	ENSMUSG00000094002.3	lincRNA	28	23	23	327	332	351	394
A830019P07Rik	ENSMUSG00000094707.1	lincRNA	0	0	1	3	8	12	6
1500015L24Rik	ENSMUSG00000094732.1	lincRNA	0	3	2	1	6	8	3
Gm1647	ENSMUSG00000094763.3	lincRNA	17	26	27	3	3	4	5
Gm21718	ENSMUSG00000094991.2	lincRNA	0	0	0	0	0	0	1
Gm21781	ENSMUSG00000095123.1	lincRNA	326	373	367	520	537	560	545
D630033O11Rik	ENSMUSG00000095385.3	lincRNA	27	19	18	8	11	8	7
Gm21817	ENSMUSG00000095651.1	lincRNA	28	26	24	4	4	18	9
Gm21814	ENSMUSG00000096299.3	lincRNA	5	3	2	15	29	35	33
1700009J07Rik	ENSMUSG00000096573.2	lincRNA	64	94	103	21	22	16	17
Gm26775	ENSMUSG00000096919.1	lincRNA	4	1	0	0	1	1	2
Gm26823	ENSMUSG00000096926.1	lincRNA	0	0	0	0	0	0	1
Gm26656	ENSMUSG00000096931.1	lincRNA	2	7	2	1	1	2	3
Gm26658	ENSMUSG00000096934.1	lincRNA	1	1	0	1	5	0	0
Gm10825	ENSMUSG00000096937.1	lincRNA	1	0	1	1	0	0	0
Gm4755	ENSMUSG00000096940.1	bidirectional_promoter_lncRNA	0	2	0	0	1	0	0
Gm26720	ENSMUSG00000096941.1	lincRNA	0	0	0	0	0	1	0
Gm26721	ENSMUSG00000096943.1	lincRNA	5	9	5	27	34	37	50
Gm26722	ENSMUSG00000096944.1	lincRNA	8	3	5	6	3	0	3
Gm26546	ENSMUSG00000096945.1	lincRNA	5	3	17	31	31	27	32
Fmr1os	ENSMUSG00000096946.1	lincRNA	3	3	4	2	2	2	0
Gm4221	ENSMUSG00000096948.1	lincRNA	16	11	20	44	40	39	37
Gm9530	ENSMUSG00000096950.2	lincRNA	112	92	91	29	17	28	35
Gdap10	ENSMUSG00000096954.1	lincRNA	338	560	699	171	173	207	214
Snhg18	ENSMUSG00000096956.2	lincRNA	31	41	34	44	31	28	15
E230013L22Rik	ENSMUSG00000096957.1	bidirectional_promoter_lncRNA	142	159	152	75	82	35	40
4930509G22Rik	ENSMUSG00000096959.1	lincRNA	7	10	5	7	7	14	9
A230028O05Rik	ENSMUSG00000096960.1	lincRNA	17	30	22	11	7	7	11
3300005D01Rik	ENSMUSG00000096965.7	lincRNA	8	19	28	2	3	1	8
Gm16386	ENSMUSG00000096975.1	lincRNA	34	49	53	126	133	133	127
Gm26882	ENSMUSG00000096976.1	lincRNA	6	3	1	2	5	5	7
Gm10827	ENSMUSG00000096977.2	lincRNA	2	6	14	27	25	18	28
Redrum	ENSMUSG00000096982.1	lincRNA	50	41	63	4	5	3	9
2010015M23Rik	ENSMUSG00000096983.1	lincRNA	27	45	35	60	52	75	45
Gm26523	ENSMUSG00000096984.1	lincRNA	0	2	0	6	6	4	6
4930509E16Rik	ENSMUSG00000096986.2	lincRNA	0	5	3	4	1	2	1
A930029G22Rik	ENSMUSG00000096988.1	lincRNA	21	24	21	34	39	25	41
2810029C07Rik	ENSMUSG00000096995.2	bidirectional_promoter_lncRNA	81	87	78	115	127	167	124
Gm26792	ENSMUSG00000096996.1	lincRNA	11	5	6	4	3	0	3
4930432B10Rik	ENSMUSG00000097007.3	bidirectional_promoter_lncRNA	55	53	41	41	53	36	64
Gm26860	ENSMUSG00000097008.1	lincRNA	4	5	6	3	4	2	3
Gm26710	ENSMUSG00000097013.1	lincRNA	12	14	16	26	17	38	33
Gm26706	ENSMUSG00000097014.1	lincRNA	2	0	0	2	2	0	1
Gm26708	ENSMUSG00000097016.2	bidirectional_promoter_lncRNA	4	3	5	1	6	5	6
Gm26663	ENSMUSG00000097019.1	lincRNA	7	10	7	0	1	3	2
Gm26613	ENSMUSG00000097020.1	lincRNA	0	0	1	0	0	1	1
4933433G15Rik	ENSMUSG00000097021.7	lincRNA	131	158	176	49	63	38	69
Mir9-3hg	ENSMUSG00000097023.8	lincRNA	101	78	66	929	918	951	939
Gm26559	ENSMUSG00000097027.2	bidirectional_promoter_lncRNA	9	5	16	37	23	27	37
Pvt1	ENSMUSG00000097039.8	lincRNA	362	608	589	313	330	346	370
Gm26641	ENSMUSG00000097045.1	lincRNA	13	10	3	7	11	15	6
1110020A21Rik	ENSMUSG00000097047.1	lincRNA	17	25	32	12	8	8	12
6530411M01Rik	ENSMUSG00000097049.1	lincRNA	6	1	3	3	12	5	1
Fam120aos	ENSMUSG00000097059.1	lincRNA	148	187	214	179	151	148	167
9330151L19Rik	ENSMUSG00000097061.2	bidirectional_promoter_lncRNA	253	415	396	453	388	472	483
Gm17586	ENSMUSG00000097062.1	lincRNA	335	456	324	110	90	66	80
A630075F10Rik	ENSMUSG00000097065.1	lincRNA	0	1	0	0	0	0	0
Gm26760	ENSMUSG00000097068.2	lincRNA	13	16	17	29	19	29	28
Gm16998	ENSMUSG00000097069.1	bidirectional_promoter_lncRNA	118	101	115	22	22	25	23
4930544I03Rik	ENSMUSG00000097071.2	lincRNA	0	1	4	4	1	5	4
9430037G07Rik	ENSMUSG00000097073.7	lincRNA	8	28	16	25	28	18	23
Platr7	ENSMUSG00000097076.1	lincRNA	1	3	7	5	2	0	1
1700086O06Rik	ENSMUSG00000097080.7	lincRNA	106	110	129	87	73	115	77
Gm26615	ENSMUSG00000097088.1	lincRNA	59	68	62	54	72	50	63
C330013E15Rik	ENSMUSG00000097093.2	bidirectional_promoter_lncRNA	54	65	50	24	18	10	26
5033426O07Rik	ENSMUSG00000097097.2	lincRNA	5	1	2	1	1	0	1
Gm2885	ENSMUSG00000097103.1	lincRNA	5	11	6	14	12	25	19
Platr6	ENSMUSG00000097107.1	lincRNA	0	3	1	17	19	13	10
Gm26580	ENSMUSG00000097109.1	lincRNA	1	2	4	6	5	13	9
Gm19705	ENSMUSG00000097113.7	lincRNA	20	36	41	58	61	57	56
1810019N24Rik	ENSMUSG00000097115.2	lincRNA	65	62	72	21	20	20	21
Gm26730	ENSMUSG00000097117.1	lincRNA	0	1	0	0	0	0	0
B230354K17Rik	ENSMUSG00000097119.2	bidirectional_promoter_lncRNA	633	700	601	397	285	259	306
Gm26887	ENSMUSG00000097120.1	lincRNA	253	254	213	30	19	19	29
Gm26624	ENSMUSG00000097122.1	lincRNA	16	28	29	8	19	16	15
Gm6297	ENSMUSG00000097123.1	lincRNA	49	58	56	30	36	41	51
Gm26885	ENSMUSG00000097125.1	lincRNA	6	12	14	24	12	16	17
D230017M19Rik	ENSMUSG00000097131.1	lincRNA	125	113	121	181	183	151	191
1110002J07Rik	ENSMUSG00000097134.2	lincRNA	19	23	31	11	11	12	5
Gm26779	ENSMUSG00000097140.1	lincRNA	64	87	71	58	49	54	69
Gm26778	ENSMUSG00000097142.1	lincRNA	268	264	174	89	78	76	96
Gm26514	ENSMUSG00000097151.1	lincRNA	139	147	142	78	99	123	113
Gm26515	ENSMUSG00000097152.1	lincRNA	3	5	6	5	7	5	6
Gm26510	ENSMUSG00000097154.2	lincRNA	2	6	10	7	8	0	12
Gm3764	ENSMUSG00000097156.7	lincRNA	554	526	711	3489	3346	3136	3013
Gm26512	ENSMUSG00000097157.2	bidirectional_promoter_lncRNA	16	23	21	23	22	20	17
Gm26517	ENSMUSG00000097159.1	lincRNA	8	17	14	0	2	1	1
2310010J17Rik	ENSMUSG00000097162.2	bidirectional_promoter_lncRNA	243	245	234	51	53	29	51
BC051077	ENSMUSG00000097163.2	lincRNA	0	0	0	0	0	0	0
Cep83os	ENSMUSG00000097164.2	bidirectional_promoter_lncRNA	359	527	432	323	260	243	286
2210008F06Rik	ENSMUSG00000097165.1	lincRNA	5	4	1	18	17	25	31
Gm4890	ENSMUSG00000097174.2	bidirectional_promoter_lncRNA	90	116	103	26	25	30	32
Gm26830	ENSMUSG00000097176.1	lincRNA	3	2	9	23	11	18	22
2700038G22Rik	ENSMUSG00000097180.5	lincRNA	49	64	76	23	25	26	32
A830009L08Rik	ENSMUSG00000097182.2	lincRNA	8	3	11	23	8	24	12
4632428C04Rik	ENSMUSG00000097184.2	lincRNA	64	58	67	37	39	22	31
5730422E09Rik	ENSMUSG00000097191.2	lincRNA	19	23	18	79	92	104	92
Gm26664	ENSMUSG00000097193.1	lincRNA	68	48	67	27	21	16	27
9330175E14Rik	ENSMUSG00000097194.2	lincRNA	104	248	260	4	7	12	6
9530027J09Rik	ENSMUSG00000097197.1	lincRNA	4	4	6	1	1	3	2
4732419C18Rik	ENSMUSG00000097203.2	lincRNA	5	17	11	9	15	18	26
Gm26699	ENSMUSG00000097206.1	lincRNA	11	23	18	6	9	7	9
6030443J06Rik	ENSMUSG00000097207.7	lincRNA	32	35	30	124	148	130	198
Gm26698	ENSMUSG00000097208.1	lincRNA	39	47	46	10	3	4	6
Gm26549	ENSMUSG00000097217.2	bidirectional_promoter_lncRNA	35	29	44	119	117	122	115
Gm26551	ENSMUSG00000097219.1	lincRNA	14	24	24	12	11	21	18
Gm2449	ENSMUSG00000097223.2	bidirectional_promoter_lncRNA	25	28	17	15	15	14	14
Gm26853	ENSMUSG00000097230.1	lincRNA	78	81	73	72	84	61	83
Gm17552	ENSMUSG00000097233.1	lincRNA	47	37	39	31	40	39	53
Gm26518	ENSMUSG00000097234.1	lincRNA	4	5	2	3	5	2	1
Gm17250	ENSMUSG00000097235.1	lincRNA	0	0	2	0	0	2	1
4831440E17Rik	ENSMUSG00000097236.1	lincRNA	20	23	16	22	21	19	13
Gm26519	ENSMUSG00000097237.1	lincRNA	2	1	4	1	1	1	1
Gm26614	ENSMUSG00000097240.1	lincRNA	7	11	7	5	6	7	8
Gm16907	ENSMUSG00000097242.1	lincRNA	34	36	26	41	40	29	35
Gm26890	ENSMUSG00000097246.1	lincRNA	171	166	174	383	409	424	393
Gm2694	ENSMUSG00000097248.9	lincRNA	30	31	31	1164	1038	877	782
Gm6634	ENSMUSG00000097252.1	lincRNA	1	1	5	2	3	9	6
C430042M11Rik	ENSMUSG00000097254.1	lincRNA	5	13	14	0	1	7	4
4930532G15Rik	ENSMUSG00000097261.2	lincRNA	30	53	59	11	3	7	7
Gm26803	ENSMUSG00000097265.1	lincRNA	3	4	6	51	45	54	31
Gm26802	ENSMUSG00000097266.1	lincRNA	57	62	115	4	4	5	6
Gm26649	ENSMUSG00000097272.1	lincRNA	2	1	0	2	1	0	0
2900076A07Rik	ENSMUSG00000097277.7	lincRNA	155	185	202	117	102	107	96
AI849053	ENSMUSG00000097280.1	lincRNA	10	5	0	14	7	9	21
Gm26685	ENSMUSG00000097281.2	lincRNA	1	3	1	2	5	4	1
4930480K23Rik	ENSMUSG00000097284.7	lincRNA	141	150	101	75	98	73	76
Gm26684	ENSMUSG00000097286.2	bidirectional_promoter_lncRNA	443	595	359	349	307	213	227
D130017N08Rik	ENSMUSG00000097287.3	lincRNA	199	243	227	192	156	157	191
1300002E11Rik	ENSMUSG00000097290.9	lincRNA	382	417	436	363	376	414	348
Gm26888	ENSMUSG00000097294.1	lincRNA	3	14	17	0	1	2	1
Gm26532	ENSMUSG00000097296.1	lincRNA	423	355	447	21	42	49	38
Gm26654	ENSMUSG00000097299.1	lincRNA	0	2	2	1	1	0	1
AW121686	ENSMUSG00000097301.1	lincRNA	1	1	0	13	6	6	11
3110083C13Rik	ENSMUSG00000097303.2	bidirectional_promoter_lncRNA	1	7	17	17	13	14	20
Gm17276	ENSMUSG00000097305.1	lincRNA	8	6	9	105	94	88	107
Gm6410	ENSMUSG00000097308.1	lincRNA	3	4	8	1	1	0	1
Gm17249	ENSMUSG00000097309.2	bidirectional_promoter_lncRNA	36	24	48	9	11	18	17
Gm26870	ENSMUSG00000097312.1	lincRNA	3	7	45	17	192	26	43
1700007L15Rik	ENSMUSG00000097318.2	bidirectional_promoter_lncRNA	34	39	45	16	17	21	16
4930426I24Rik	ENSMUSG00000097323.2	lincRNA	12	24	17	15	8	15	17
Carmn	ENSMUSG00000097324.8	lincRNA	5	0	3	44	42	41	35
A330048O09Rik	ENSMUSG00000097326.2	lincRNA	26	32	24	44	43	31	30
F420014N23Rik	ENSMUSG00000097331.2	lincRNA	2	3	8	29	35	27	27
2700012I20Rik	ENSMUSG00000097334.1	lincRNA	19	22	14	16	5	5	5
Gm26563	ENSMUSG00000097335.1	lincRNA	2	2	3	3	1	3	4
Gm26606	ENSMUSG00000097337.1	lincRNA	39	44	61	68	83	119	123
Gm26617	ENSMUSG00000097340.1	lincRNA	0	2	0	0	0	1	3
Gm26732	ENSMUSG00000097344.1	lincRNA	0	1	5	54	47	48	58
AA543186	ENSMUSG00000097345.1	lincRNA	28	42	44	17	13	8	11
Gm26619	ENSMUSG00000097346.1	lincRNA	0	0	0	2	1	4	0
Gm17275	ENSMUSG00000097347.1	lincRNA	4	7	5	0	5	6	4
4732491K20Rik	ENSMUSG00000097350.2	bidirectional_promoter_lncRNA	85	90	96	151	123	122	137
A430046D13Rik	ENSMUSG00000097353.1	lincRNA	182	182	211	260	287	286	278
2310001H17Rik	ENSMUSG00000097354.7	lincRNA	80	218	207	30	23	35	30
Gm16793	ENSMUSG00000097357.2	bidirectional_promoter_lncRNA	42	54	49	31	17	17	22
Gm26719	ENSMUSG00000097364.1	lincRNA	0	0	0	1	0	0	0
C030034L19Rik	ENSMUSG00000097365.7	lincRNA	77	362	414	16	7	16	15
Gm26718	ENSMUSG00000097367.1	lincRNA	29	32	31	9	20	19	6
4930467K11Rik	ENSMUSG00000097370.2	lincRNA	0	1	1	1	2	1	0
Gm26876	ENSMUSG00000097372.1	lincRNA	1	3	1	7	6	15	13
6720427I07Rik	ENSMUSG00000097375.2	lincRNA	183	286	278	136	146	151	171
Gm10822	ENSMUSG00000097377.1	lincRNA	13	5	12	2	2	4	4
B230208H11Rik	ENSMUSG00000097378.8	lincRNA	23	30	36	6	8	9	7
Gm26816	ENSMUSG00000097380.1	lincRNA	0	0	0	0	0	0	0
1500026H17Rik	ENSMUSG00000097383.1	bidirectional_promoter_lncRNA	17	15	22	57	39	48	52
4930563E18Rik	ENSMUSG00000097387.1	lincRNA	1	1	2	1	1	1	3
Mirg	ENSMUSG00000097391.8	lincRNA	20	39	45	3548	3567	3764	3963
D930016D06Rik	ENSMUSG00000097392.2	lincRNA	264	289	268	299	350	321	316
Gm17399	ENSMUSG00000097402.1	lincRNA	23	25	21	16	5	11	13
Gm10814	ENSMUSG00000097404.1	lincRNA	11	22	19	24	13	24	16
A830052D11Rik	ENSMUSG00000097413.1	lincRNA	15	19	18	26	18	32	29
AU020206	ENSMUSG00000097415.2	lincRNA	6192	10204	9196	1005	933	788	774
Gm26669	ENSMUSG00000097417.1	lincRNA	76	72	18	7	5	4	2
Gm26521	ENSMUSG00000097422.1	lincRNA	5	8	10	20	22	29	31
Gm26522	ENSMUSG00000097423.1	lincRNA	0	1	1	1	0	0	0
Gm26520	ENSMUSG00000097429.1	lincRNA	228	301	239	68	64	81	53
Gm10489	ENSMUSG00000097444.1	lincRNA	9	13	11	5	13	2	6
Gm26631	ENSMUSG00000097445.1	bidirectional_promoter_lncRNA	70	52	52	22	15	12	11
Platr22	ENSMUSG00000097448.1	lincRNA	7	12	11	3	4	8	8
Gm2824	ENSMUSG00000097452.2	lincRNA	5	5	2	168	179	209	264
Gm26892	ENSMUSG00000097454.1	lincRNA	13	21	22	12	6	8	12
2310031A07Rik	ENSMUSG00000097457.1	lincRNA	3	8	6	0	0	0	2
Gm26895	ENSMUSG00000097459.1	lincRNA	4	13	7	5	6	10	9
Gm26734	ENSMUSG00000097460.1	lincRNA	24	23	24	13	15	6	13
Gm26735	ENSMUSG00000097461.1	lincRNA	55	36	15	18	14	11	10
Mdrl	ENSMUSG00000097468.1	lincRNA	3	10	5	4	12	8	12
Gm26583	ENSMUSG00000097476.1	lincRNA	32	41	30	11	13	12	13
Gm26582	ENSMUSG00000097479.1	lincRNA	14	9	6	27	22	22	21
4732487G21Rik	ENSMUSG00000097488.1	lincRNA	3	2	3	0	0	1	0
4933406C10Rik	ENSMUSG00000097494.7	lincRNA	38	43	35	53	42	59	45
Gm26651	ENSMUSG00000097495.1	lincRNA	10	13	9	7	9	5	0
Gm26652	ENSMUSG00000097497.1	lincRNA	0	0	4	47	65	92	71
Gm26536	ENSMUSG00000097501.1	lincRNA	21	19	5	11	6	4	6
4930528D03Rik	ENSMUSG00000097502.2	lincRNA	1	0	1	8	2	6	2
Gm26538	ENSMUSG00000097507.1	lincRNA	1	0	0	0	0	0	0
1700040D17Rik	ENSMUSG00000097515.2	lincRNA	7	10	14	5	12	12	7
Gm26695	ENSMUSG00000097517.1	lincRNA	0	0	2	22	26	24	36
Gm26694	ENSMUSG00000097518.1	lincRNA	4	4	7	2	4	4	6
1700022N22Rik	ENSMUSG00000097523.1	lincRNA	10	16	9	6	1	8	6
Gm26847	ENSMUSG00000097526.1	lincRNA	14	9	12	11	8	10	9
1700112J16Rik	ENSMUSG00000097527.2	lincRNA	16	14	20	17	7	14	12
Gm4349	ENSMUSG00000097532.1	lincRNA	10	12	11	8	7	12	12
Gm16675	ENSMUSG00000097534.3	bidirectional_promoter_lncRNA	52	122	98	27	21	16	17
2610037D02Rik	ENSMUSG00000097536.2	lincRNA	233	258	253	288	256	343	303
Gm26751	ENSMUSG00000097542.1	lincRNA	1	1	0	46	28	31	19
Mir124a-1hg	ENSMUSG00000097545.7	lincRNA	421	494	710	18513	16078	15158	15421
Gm26825	ENSMUSG00000097554.1	lincRNA	1	1	2	0	0	3	1
C130060C02Rik	ENSMUSG00000097557.1	lincRNA	2	8	4	40	32	41	49
Gm26902	ENSMUSG00000097558.1	lincRNA	18	8	11	13	12	11	18
Gm26904	ENSMUSG00000097560.1	lincRNA	0	0	0	1	0	1	1
4632411P08Rik	ENSMUSG00000097561.1	lincRNA	14	18	29	17	9	16	17
A930024N18Rik	ENSMUSG00000097566.1	lincRNA	18	11	12	91	93	88	111
Gm26637	ENSMUSG00000097567.1	lincRNA	46	59	56	15	7	10	12
Jpx	ENSMUSG00000097571.8	lincRNA	232	370	377	317	331	299	272
Gm26797	ENSMUSG00000097572.2	lincRNA	26	20	19	33	44	53	43
C920006O11Rik	ENSMUSG00000097574.1	lincRNA	33	49	51	16	16	20	13
Gm26799	ENSMUSG00000097579.1	lincRNA	15	18	28	7	13	14	21
Gm26527	ENSMUSG00000097582.1	lincRNA	20	22	8	6	7	11	11
1700125G22Rik	ENSMUSG00000097584.1	lincRNA	20	20	18	1	5	4	3
Gm26675	ENSMUSG00000097590.1	lincRNA	11	9	5	14	21	25	19
Gm26660	ENSMUSG00000097601.2	lincRNA	46	69	41	519	552	591	508
Gm17322	ENSMUSG00000097604.1	lincRNA	3	2	2	38	30	43	43
9430098F02Rik	ENSMUSG00000097605.1	lincRNA	1	0	1	0	0	0	1
Gm26508	ENSMUSG00000097614.1	lincRNA	6	6	0	0	2	1	0
Gm2061	ENSMUSG00000097615.1	lincRNA	8	15	4	34	33	26	48
1110019D14Rik	ENSMUSG00000097616.7	lincRNA	79	96	79	68	69	54	53
Gm26561	ENSMUSG00000097625.1	lincRNA	0	5	3	0	0	3	4
4930552P12Rik	ENSMUSG00000097632.1	lincRNA	3	8	4	0	1	0	0
Mirt1	ENSMUSG00000097636.7	lincRNA	137	252	339	215	195	173	172
Carlr	ENSMUSG00000097638.1	lincRNA	0	0	2	0	0	0	4
Gm26865	ENSMUSG00000097641.1	lincRNA	2	1	2	0	0	0	2
9330185C12Rik	ENSMUSG00000097648.1	lincRNA	12	17	9	19	24	15	18
4930461G14Rik	ENSMUSG00000097651.2	lincRNA	3	0	2	1	1	0	2
Gm16755	ENSMUSG00000097658.1	lincRNA	2	1	3	0	1	0	1
Gm26762	ENSMUSG00000097660.1	lincRNA	2	1	5	1	1	5	4
Gm2093	ENSMUSG00000097662.1	lincRNA	30	45	40	12	12	13	11
Gm26765	ENSMUSG00000097664.1	lincRNA	0	2	0	0	1	0	0
A330094K24Rik	ENSMUSG00000097666.1	lincRNA	6	8	11	13	15	10	12
1700015O11Rik	ENSMUSG00000097671.2	lincRNA	0	0	0	0	0	0	0
Gm26608	ENSMUSG00000097673.1	lincRNA	7	7	11	24	19	20	20
Gm26610	ENSMUSG00000097674.1	lincRNA	16	22	23	9	6	6	2
Gm26643	ENSMUSG00000097681.1	lincRNA	6	6	4	1	3	1	2
Gm26644	ENSMUSG00000097683.1	lincRNA	1	0	0	1	1	5	1
Gm26645	ENSMUSG00000097684.1	lincRNA	13	9	5	18	3	3	6
4930505N22Rik	ENSMUSG00000097690.1	lincRNA	6	5	10	5	2	4	2
5430400D12Rik	ENSMUSG00000097699.2	bidirectional_promoter_lncRNA	19	15	4	44	40	45	47
Gm26739	ENSMUSG00000097702.1	lincRNA	3	1	0	0	1	8	0
Gm26742	ENSMUSG00000097707.1	lincRNA	29	61	70	14	3	3	9
2810429I04Rik	ENSMUSG00000097709.8	lincRNA	183	199	190	110	117	134	117
Gm10532	ENSMUSG00000097712.1	lincRNA	13	27	12	5	2	2	2
Gm20109	ENSMUSG00000097714.1	lincRNA	23	17	10	4	12	4	7
1700026J14Rik	ENSMUSG00000097716.1	lincRNA	0	0	0	2	3	7	5
Gm26849	ENSMUSG00000097720.1	lincRNA	4	3	3	3	1	3	0
4930593A02Rik	ENSMUSG00000097725.4	lincRNA	5	9	10	8	8	12	9
F630040K05Rik	ENSMUSG00000097727.8	lincRNA	10	9	13	15	16	1	6
Gm26840	ENSMUSG00000097728.1	lincRNA	23	34	22	57	58	47	44
2700016F22Rik	ENSMUSG00000097731.1	lincRNA	26	50	33	10	9	12	10
9530059O14Rik	ENSMUSG00000097736.8	lincRNA	59	58	78	951	1143	1084	1169
4930445N18Rik	ENSMUSG00000097738.1	lincRNA	15	7	5	0	5	1	4
E030044B06Rik	ENSMUSG00000097740.1	lincRNA	3	1	4	1	4	1	1
Gm16973	ENSMUSG00000097743.1	lincRNA	153	187	195	131	156	104	111
Gm6225	ENSMUSG00000097746.1	lincRNA	13	19	32	19	33	24	51
Gm26534	ENSMUSG00000097747.1	lincRNA	27	49	38	46	39	44	49
Gm26533	ENSMUSG00000097748.1	lincRNA	26	33	21	14	11	11	8
Gm26690	ENSMUSG00000097751.1	lincRNA	56	47	50	9	7	12	14
2010110K18Rik	ENSMUSG00000097755.1	lincRNA	2	9	20	1	0	0	7
Gm17518	ENSMUSG00000097757.1	lincRNA	13	23	15	9	9	15	7
Gm26753	ENSMUSG00000097759.1	lincRNA	0	3	8	3	3	5	3
5730420D15Rik	ENSMUSG00000097766.1	bidirectional_promoter_lncRNA	2	4	6	5	1	1	4
Miat	ENSMUSG00000097767.8	lincRNA	243	228	282	17673	17496	21435	22194
5430416N02Rik	ENSMUSG00000097772.7	lincRNA	193	205	253	153	190	211	184
Gm10614	ENSMUSG00000097773.1	bidirectional_promoter_lncRNA	12	18	9	7	9	7	5
4931440J10Rik	ENSMUSG00000097775.1	lincRNA	9	9	14	22	35	31	37
4833407H14Rik	ENSMUSG00000097779.1	lincRNA	10	39	46	6	6	10	4
9330136K24Rik	ENSMUSG00000097781.1	lincRNA	3	10	13	18	23	35	26
Gm26747	ENSMUSG00000097783.2	lincRNA	12	3	6	9	6	10	13
A430105J06Rik	ENSMUSG00000097784.1	lincRNA	17	33	33	7	11	12	14
B230217O12Rik	ENSMUSG00000097785.1	lincRNA	34	59	35	113	128	132	147
2700046G09Rik	ENSMUSG00000097787.1	lincRNA	104	127	109	73	58	57	61
Gm17315	ENSMUSG00000097791.1	lincRNA	5	6	11	5	2	8	10
Gm27042	ENSMUSG00000097792.1	lincRNA	2	4	7	3	4	4	3
Gm16702	ENSMUSG00000097796.1	lincRNA	13	23	16	31	19	18	23
Gm26901	ENSMUSG00000097797.6	lincRNA	6	12	9	93	91	115	120
Gm26899	ENSMUSG00000097799.1	lincRNA	5	3	3	3	3	3	9
B230344G16Rik	ENSMUSG00000097800.1	lincRNA	4	4	0	20	19	10	15
Gm26777	ENSMUSG00000097801.1	bidirectional_promoter_lncRNA	9	5	4	64	72	64	78
2810425M01Rik	ENSMUSG00000097811.1	lincRNA	14	19	12	1	4	4	1
Gm26812	ENSMUSG00000097812.1	lincRNA	0	0	5	1	0	1	2
Gm26809	ENSMUSG00000097815.1	lincRNA	21	19	27	2	7	9	5
Gm26813	ENSMUSG00000097819.1	lincRNA	0	2	1	3	0	0	0
Gm16701	ENSMUSG00000097823.2	lincRNA	12	10	10	73	58	78	47
5330439K02Rik	ENSMUSG00000097827.1	bidirectional_promoter_lncRNA	32	68	50	54	63	73	84
4930540M05Rik	ENSMUSG00000097831.1	lincRNA	0	4	3	1	0	3	1
Gm26912	ENSMUSG00000097832.1	lincRNA	41	25	26	13	6	2	8
Gm26910	ENSMUSG00000097835.1	lincRNA	54	50	74	94	114	120	120
Gm26794	ENSMUSG00000097837.1	lincRNA	3	4	5	43	22	33	27
C530050E15Rik	ENSMUSG00000097838.1	lincRNA	77	112	114	51	53	72	100
9330104G04Rik	ENSMUSG00000097842.2	lincRNA	39	34	23	32	33	46	41
A930007I19Rik	ENSMUSG00000097855.7	lincRNA	87	140	136	36	47	47	30
9530052C20Rik	ENSMUSG00000097858.2	lincRNA	23	20	19	12	8	13	4
Gm26601	ENSMUSG00000097859.1	lincRNA	45	40	48	300	294	340	372
Gm26857	ENSMUSG00000097860.1	lincRNA	70	78	75	67	38	36	32
1010001B22Rik	ENSMUSG00000097863.1	lincRNA	11	8	4	2	0	3	2
Lppos	ENSMUSG00000097867.1	lincRNA	128	138	121	61	51	45	52
A330069E16Rik	ENSMUSG00000097868.1	lincRNA	3	4	8	3	5	10	10
C230021G24Rik	ENSMUSG00000097869.1	lincRNA	0	4	3	18	13	14	22
Gm26702	ENSMUSG00000097872.1	lincRNA	22	15	22	70	53	40	57
Gm26869	ENSMUSG00000097879.1	lincRNA	4	3	3	15	29	45	34
Celrr	ENSMUSG00000097881.7	lincRNA	24	14	12	26	8	18	4
Gm26541	ENSMUSG00000097889.1	lincRNA	4	6	2	2	3	2	5
4930547M16Rik	ENSMUSG00000097890.2	bidirectional_promoter_lncRNA	12	12	10	19	13	16	18
Gm26711	ENSMUSG00000097904.1	lincRNA	38	24	26	15	10	6	13
4933404O12Rik	ENSMUSG00000097908.7	lincRNA	167	186	172	166	146	161	144
Gm26839	ENSMUSG00000097917.2	bidirectional_promoter_lncRNA	18	22	4	38	27	22	25
Gm26576	ENSMUSG00000097921.2	lincRNA	14	10	12	5	5	5	3
A730020E08Rik	ENSMUSG00000097924.2	bidirectional_promoter_lncRNA	8	11	9	33	35	38	52
1700039M10Rik	ENSMUSG00000097933.2	bidirectional_promoter_lncRNA	2	1	5	1	3	0	1
6720483E21Rik	ENSMUSG00000097934.1	lincRNA	3	3	3	11	16	20	17
A130014A01Rik	ENSMUSG00000097944.1	bidirectional_promoter_lncRNA	67	89	106	107	79	74	93
A330074K22Rik	ENSMUSG00000097960.1	lincRNA	38	29	26	144	88	113	136
Gm27028	ENSMUSG00000097970.1	lincRNA	16	19	20	22	31	33	21
Gm26917	ENSMUSG00000097971.3	lincRNA	13	20	16	14	5	13	16
Gm10605	ENSMUSG00000097974.1	lincRNA	280	282	230	177	159	140	160
Gm27017	ENSMUSG00000097997.1	lincRNA	11	29	23	3	0	4	4
Gm27019	ENSMUSG00000097998.1	lincRNA	48	53	83	43	52	46	58
A930001A20Rik	ENSMUSG00000098008.1	lincRNA	4	2	0	0	1	2	3
Gm27004	ENSMUSG00000098027.1	lincRNA	6	0	0	4	8	8	6
Gm20757	ENSMUSG00000098040.1	lincRNA	0	0	0	1	0	0	2
Gm27032	ENSMUSG00000098051.1	lincRNA	23	12	26	1135	926	1000	1060
Gm26945	ENSMUSG00000098061.1	lincRNA	1	3	1	232	258	197	266
Gm17750	ENSMUSG00000098087.1	lincRNA	28	37	17	18	17	9	17
6530403H02Rik	ENSMUSG00000098097.7	lincRNA	14	18	14	225	208	194	188
Bvht	ENSMUSG00000098098.7	lincRNA	4	8	6	6	11	1	4
Gm5914	ENSMUSG00000098120.1	lincRNA	12	19	20	78	76	72	75
1700029N11Rik	ENSMUSG00000098144.8	lincRNA	0	0	0	0	0	0	0
Gm42418	ENSMUSG00000098178.1	lincRNA	2	5	1	0	1	2	1
Gm27010	ENSMUSG00000098183.1	lincRNA	179	187	166	94	101	126	106
Gm26964	ENSMUSG00000098196.1	lincRNA	9	19	6	6	4	13	6
B830012L14Rik	ENSMUSG00000098202.1	lincRNA	2	2	2	608	622	728	730
A430106G13Rik	ENSMUSG00000098206.1	lincRNA	38	82	113	60	78	71	74
Gm27030	ENSMUSG00000098221.1	lincRNA	11	16	7	19	28	32	40
Snhg6	ENSMUSG00000098234.7	lincRNA	141	252	245	102	90	101	66
Gm27194	ENSMUSG00000098292.1	lincRNA	1	13	9	1	1	2	5
Lockd	ENSMUSG00000098318.7	lincRNA	92	103	201	19	22	17	26
2010110E17Rik	ENSMUSG00000098434.1	lincRNA	1	4	4	4	1	1	2
Gm27198	ENSMUSG00000098630.1	lincRNA	0	0	0	0	0	0	0
1110015O18Rik	ENSMUSG00000098659.7	lincRNA	5	4	10	10	4	8	8
Otx2os1	ENSMUSG00000098682.8	lincRNA	71	100	75	87	88	54	56
Gm28050	ENSMUSG00000099061.1	lincRNA	2	0	2	14	20	15	9
Gm27243	ENSMUSG00000099150.1	lincRNA	0	0	1	12	17	12	22
Gm27168	ENSMUSG00000099162.1	lincRNA	5	4	4	2	1	4	2
5730403I07Rik	ENSMUSG00000099170.1	lincRNA	0	1	1	2	3	0	1
Gm27188	ENSMUSG00000099190.1	lincRNA	2	1	2	10	18	16	14
2810030D12Rik	ENSMUSG00000099338.1	bidirectional_promoter_lncRNA	16	34	55	9	1	3	4
Gm28187	ENSMUSG00000099375.1	lincRNA	260	226	207	77	82	106	84
1700110C19Rik	ENSMUSG00000099384.6	lincRNA	113	110	142	53	44	67	53
Gm17767	ENSMUSG00000099413.1	lincRNA	6	18	22	2	3	1	1
Gm29593	ENSMUSG00000099440.1	lincRNA	3	4	2	2	3	2	9
Gm29340	ENSMUSG00000099470.1	lincRNA	60	54	56	10	3	18	19
Gm29538	ENSMUSG00000099553.1	lincRNA	59	73	59	85	65	44	29
Gm29325	ENSMUSG00000099625.1	lincRNA	3	0	3	125	116	134	137
2900052N01Rik	ENSMUSG00000099696.6	lincRNA	154	142	108	528	188	257	198
Gm29154	ENSMUSG00000099722.3	lincRNA	0	1	0	1	1	2	0
Gm29509	ENSMUSG00000099810.1	lincRNA	0	0	0	0	0	0	0
1810012K16Rik	ENSMUSG00000099825.1	lincRNA	10	14	14	4	1	8	5
Gm7160	ENSMUSG00000099843.1	lincRNA	78	71	81	33	20	38	24
1700030F04Rik	ENSMUSG00000099869.6	lincRNA	2	1	0	4	0	2	5
Gm29650	ENSMUSG00000099876.1	lincRNA	15	0	0	0	0	67	66
2810013P06Rik	ENSMUSG00000099881.1	bidirectional_promoter_lncRNA	1039	1115	1249	352	243	208	232
4930452N14Rik	ENSMUSG00000099933.1	lincRNA	0	0	0	0	0	1	0
Gm28872	ENSMUSG00000099937.1	lincRNA	2	3	2	0	1	1	0
Gm29642	ENSMUSG00000100002.2	lincRNA	18	15	23	19	6	14	7
Gm7967	ENSMUSG00000100009.6	lincRNA	18	9	12	18	27	30	28
2410022M11Rik	ENSMUSG00000100017.2	bidirectional_promoter_lncRNA	216	257	210	88	73	90	84
D7Ertd128e	ENSMUSG00000100029.1	lincRNA	6	15	8	1	4	2	2
Gm28707	ENSMUSG00000100071.1	lincRNA	10	20	18	2	4	3	5
A330087D11Rik	ENSMUSG00000100111.2	lincRNA	2	1	1	2	3	0	1
Gm28592	ENSMUSG00000100113.1	lincRNA	2	2	4	9	13	11	14
Gm553	ENSMUSG00000100120.1	lincRNA	1	2	1	2	5	5	5
1700047M11Rik	ENSMUSG00000100147.2	lincRNA	104	82	110	231	323	255	215
Gm19585	ENSMUSG00000100150.2	lincRNA	34	99	115	7	10	12	13
Gm2109	ENSMUSG00000100155.1	lincRNA	0	2	2	8	2	4	2
2310034O05Rik	ENSMUSG00000100157.6	lincRNA	7	5	2	1	1	2	2
2610306M01Rik	ENSMUSG00000100164.1	bidirectional_promoter_lncRNA	70	75	59	61	62	63	52
1810006J02Rik	ENSMUSG00000100182.6	lincRNA	2	21	14	3	0	5	1
1700064M15Rik	ENSMUSG00000100211.1	lincRNA	8	30	17	2	0	2	0
Gm28151	ENSMUSG00000100213.1	lincRNA	25	34	70	43	62	96	55
A530053M12Rik	ENSMUSG00000100247.1	lincRNA	0	0	1	0	1	0	0
Mir124-2hg	ENSMUSG00000100252.6	lincRNA	49	50	64	850	819	909	1074
1700020N18Rik	ENSMUSG00000100253.1	lincRNA	3	17	3	4	4	6	5
Gm29387	ENSMUSG00000100279.1	lincRNA	0	1	0	4	0	0	1
Gm28068	ENSMUSG00000100287.1	lincRNA	14	5	7	23	22	29	16
2310069B03Rik	ENSMUSG00000100291.6	lincRNA	0	0	1	0	1	0	0
6030407O03Rik	ENSMUSG00000100301.6	lincRNA	8	2	3	19	11	11	7
C230024C17Rik	ENSMUSG00000100334.1	lincRNA	3	3	2	1	4	1	2
2310008N11Rik	ENSMUSG00000100335.2	lincRNA	20	33	11	7	7	7	13
Gm29478	ENSMUSG00000100341.1	lincRNA	5	2	1	7	11	9	8
Gm29113	ENSMUSG00000100354.1	lincRNA	3	15	7	6	15	11	19
Gm29336	ENSMUSG00000100367.1	lincRNA	6	1	7	4	0	3	3
Gm29367	ENSMUSG00000100396.1	lincRNA	134	159	144	48	32	36	36
Gm28578	ENSMUSG00000100417.1	lincRNA	9	10	5	32	39	43	42
Gm29264	ENSMUSG00000100465.1	lincRNA	16	26	23	13	6	3	4
Gm29543	ENSMUSG00000100475.1	lincRNA	2	0	2	5	2	5	0
Gm29156	ENSMUSG00000100480.1	lincRNA	12	10	11	13	12	13	15
Gm28286	ENSMUSG00000100502.1	lincRNA	326	337	331	46	45	53	48
2310039L15Rik	ENSMUSG00000100550.2	lincRNA	0	1	2	1	1	0	0
2810414N06Rik	ENSMUSG00000100594.1	lincRNA	57	67	63	38	31	23	25
Gm29595	ENSMUSG00000100618.1	lincRNA	8	4	5	6	9	12	10
1700016G22Rik	ENSMUSG00000100625.7	lincRNA	4	4	6	0	1	0	0
A830008E24Rik	ENSMUSG00000100627.6	lincRNA	620	736	710	154	114	132	108
Gm29157	ENSMUSG00000100635.1	lincRNA	7	15	7	9	5	1	7
F730311O21Rik	ENSMUSG00000100658.1	lincRNA	47	95	121	14	14	18	28
1810044D09Rik	ENSMUSG00000100680.1	lincRNA	27	40	31	14	16	10	12
2010320M18Rik	ENSMUSG00000100691.1	lincRNA	197	225	171	88	78	55	46
Gm4035	ENSMUSG00000100760.1	lincRNA	1	0	4	0	1	0	2
2310047D07Rik	ENSMUSG00000100783.1	lincRNA	32	27	29	20	18	17	15
Gm28874	ENSMUSG00000100813.1	lincRNA	95	65	93	28	14	15	23
Gm28441	ENSMUSG00000100830.1	lincRNA	0	1	2	2	0	0	0
Gm29260	ENSMUSG00000100832.1	lincRNA	1	5	11	8	4	4	3
1700063D05Rik	ENSMUSG00000100837.7	lincRNA	1	3	3	57	63	51	43
Gm28987	ENSMUSG00000100875.6	lincRNA	0	0	0	0	0	0	0
2810049E08Rik	ENSMUSG00000100891.1	lincRNA	3	0	2	115	116	166	137
Gm29459	ENSMUSG00000100932.1	lincRNA	2	5	0	0	2	1	0
Gm28875	ENSMUSG00000100975.2	lincRNA	69	140	96	27	24	23	19
Gm28723	ENSMUSG00000101028.1	lincRNA	6	5	3	2	2	2	3
Platr1	ENSMUSG00000101061.1	lincRNA	25	14	13	5	3	10	5
Gm28651	ENSMUSG00000101086.2	lincRNA	1	3	3	7	9	4	3
1700029M03Rik	ENSMUSG00000101189.1	lincRNA	3	9	8	1	3	1	0
4930568A12Rik	ENSMUSG00000101223.6	lincRNA	11	39	31	3	2	5	4
2310015K22Rik	ENSMUSG00000101257.1	lincRNA	0	1	0	1	2	1	2
Gm29187	ENSMUSG00000101324.1	lincRNA	0	0	0	0	0	0	0
Gm29183	ENSMUSG00000101344.1	lincRNA	0	0	1	3	5	8	5
Gm19325	ENSMUSG00000101365.1	lincRNA	52	49	47	54	56	44	49
1700009C05Rik	ENSMUSG00000101404.1	lincRNA	0	0	0	0	3	1	2
BC055402	ENSMUSG00000101429.1	lincRNA	1	0	0	1	1	1	2
2810405F17Rik	ENSMUSG00000101493.1	lincRNA	146	152	159	42	39	51	53
4732465J04Rik	ENSMUSG00000101517.6	lincRNA	5	4	20	2	2	3	2
1700112H15Rik	ENSMUSG00000101574.1	lincRNA	1	0	1	0	0	1	0
Gm20753	ENSMUSG00000101583.1	lincRNA	3	3	4	3	4	2	2
Gm29395	ENSMUSG00000101595.1	lincRNA	16	17	16	9	7	1	7
Gm20342	ENSMUSG00000101599.1	lincRNA	540	598	570	736	769	865	782
Gm28730	ENSMUSG00000101603.1	lincRNA	4	5	1	1	2	0	0
1700066B17Rik	ENSMUSG00000101634.6	lincRNA	1	0	0	0	0	1	2
2310040G24Rik	ENSMUSG00000101655.1	lincRNA	93	82	63	35	28	26	29
3830432H09Rik	ENSMUSG00000101731.1	lincRNA	1	2	2	3	7	17	6
4933400C23Rik	ENSMUSG00000101734.1	lincRNA	0	0	0	0	0	0	1
Gm28055	ENSMUSG00000101741.1	lincRNA	1	3	4	1	3	1	2
Gm29266	ENSMUSG00000101797.1	lincRNA	5	16	4	20	15	6	7
Gm28982	ENSMUSG00000101832.1	lincRNA	11	9	10	6	1	6	5
Gm28386	ENSMUSG00000101849.1	lincRNA	1	4	2	5	3	1	8
1700096K18Rik	ENSMUSG00000101856.1	lincRNA	83	113	97	48	22	26	43
Gm29282	ENSMUSG00000101880.1	lincRNA	0	1	6	1	7	4	3
Gm28981	ENSMUSG00000101895.1	lincRNA	7	3	3	1	0	0	2
Gm29291	ENSMUSG00000101903.1	lincRNA	161	191	159	61	47	33	37
Gm28721	ENSMUSG00000101951.1	lincRNA	0	0	0	0	0	0	0
C730036E19Rik	ENSMUSG00000102095.1	lincRNA	0	1	3	0	1	0	0
Gm28462	ENSMUSG00000102119.6	lincRNA	0	0	0	0	0	0	0
Gm34342	ENSMUSG00000102158.1	lincRNA	8	4	10	2	4	0	1
Gm38171	ENSMUSG00000102196.1	lincRNA	36	54	63	16	6	19	6
Gm33280	ENSMUSG00000102202.1	lincRNA	1	7	15	3	1	3	5
Gm37233	ENSMUSG00000102336.1	lincRNA	1010	846	910	386	383	501	398
4930568G15Rik	ENSMUSG00000102408.1	lincRNA	0	0	0	12	13	11	5
6430573P05Rik	ENSMUSG00000102545.1	lincRNA	75	67	57	22	11	19	24
Gm37267	ENSMUSG00000102608.1	lincRNA	3	2	0	1	0	2	2
8030442B05Rik	ENSMUSG00000102674.1	lincRNA	184	220	241	85	54	84	49
4930403P22Rik	ENSMUSG00000102762.1	lincRNA	3	5	7	1	1	4	0
Gm38161	ENSMUSG00000102777.1	lincRNA	0	0	1	0	0	0	0
Gm37083	ENSMUSG00000102852.1	lincRNA	1	0	0	13	6	1	10
2900097C17Rik	ENSMUSG00000102869.2	lincRNA	6914	7576	5890	5430	3136	3005	2777
Gm37306	ENSMUSG00000103043.1	lincRNA	22	27	38	16	6	17	13
4833445I07Rik	ENSMUSG00000103103.1	lincRNA	219	187	197	180	139	153	142
Gm32200	ENSMUSG00000103114.1	lincRNA	8	14	11	41	41	44	60
Gm37584	ENSMUSG00000103115.1	lincRNA	17	22	14	30	12	16	31
Gm37387	ENSMUSG00000103126.2	lincRNA	72	174	137	7	5	6	8
Gm38293	ENSMUSG00000103156.1	lincRNA	25	34	31	13	7	3	5
Gm31925	ENSMUSG00000103158.5	lincRNA	1	0	1	0	0	0	0
Gm38150	ENSMUSG00000103164.1	lincRNA	7	10	13	6	8	10	8
Gm37170	ENSMUSG00000103170.1	lincRNA	33	35	55	11	18	14	27
Gm37168	ENSMUSG00000103174.1	lincRNA	278	369	370	68	69	38	76
Gm37800	ENSMUSG00000103308.5	lincRNA	12	17	13	3	0	3	0
Gm37933	ENSMUSG00000103408.1	lincRNA	7	11	5	13	13	9	8
Lsmem2	ENSMUSG00000103409.1	lincRNA	0	0	0	2	3	0	0
Gm20754	ENSMUSG00000103428.1	lincRNA	3	2	4	20	50	46	48
Gm38060	ENSMUSG00000103631.1	lincRNA	0	0	1	1	0	1	1
Gm37073	ENSMUSG00000103686.1	lincRNA	9	5	2	0	1	0	0
A830029E22Rik	ENSMUSG00000103695.1	lincRNA	0	0	0	0	0	0	2
Gm38004	ENSMUSG00000103811.1	lincRNA	10	3	20	0	0	1	8
Gm32950	ENSMUSG00000103827.1	lincRNA	8	11	9	4	4	2	2
Gm20045	ENSMUSG00000103983.1	lincRNA	137	165	166	236	253	279	250
Gm38335	ENSMUSG00000104000.1	lincRNA	5	5	5	1	0	0	0
Gm32391	ENSMUSG00000104011.1	lincRNA	6	12	10	21	12	15	11
Gm32496	ENSMUSG00000104102.1	lincRNA	0	0	1	1	0	0	0
Gm30292	ENSMUSG00000104109.1	lincRNA	0	0	1	1	0	2	2
Gm38102	ENSMUSG00000104156.2	lincRNA	3	4	2	2	4	1	5
Gm38101	ENSMUSG00000104157.1	lincRNA	0	0	0	6	4	2	5
Gm9916	ENSMUSG00000104178.1	lincRNA	1	0	0	226	268	266	285
Gm37986	ENSMUSG00000104212.1	lincRNA	4	9	7	12	11	15	9
Gm7292	ENSMUSG00000104222.1	lincRNA	767	852	652	647	341	342	296
Gm37748	ENSMUSG00000104266.1	lincRNA	9	8	16	5	1	1	2
Gm10522	ENSMUSG00000104340.1	lincRNA	1	4	3	0	2	0	1
Gm38079	ENSMUSG00000104367.1	lincRNA	45	26	20	18	8	6	12
Gm37799	ENSMUSG00000104414.1	lincRNA	4	3	6	3	2	1	2
Gm37256	ENSMUSG00000104448.1	lincRNA	1	0	0	0	0	0	0
4921539H07Rik	ENSMUSG00000104586.1	lincRNA	2	1	1	87	139	169	142
Gm43666	ENSMUSG00000104588.1	lincRNA	0	0	0	1	4	7	8
Gm4961	ENSMUSG00000104667.1	lincRNA	41	88	76	10	23	6	17
Gm43062	ENSMUSG00000104671.1	lincRNA	46	51	45	41	35	47	38
5430427N15Rik	ENSMUSG00000104684.1	lincRNA	2	1	0	1	0	3	3
Gm42500	ENSMUSG00000104727.1	lincRNA	3	7	8	9	4	4	3
Gm33609	ENSMUSG00000104736.1	lincRNA	0	2	0	5	5	5	5
9830132P13Rik	ENSMUSG00000104763.1	lincRNA	49	36	88	9	7	11	14
Gm43661	ENSMUSG00000104818.1	lincRNA	3	8	4	0	1	1	2
Gm5547	ENSMUSG00000104835.4	lincRNA	48	56	46	10	9	9	9
1700041I07Rik	ENSMUSG00000104845.1	lincRNA	7	5	3	1	0	0	0
Gm43397	ENSMUSG00000104875.1	lincRNA	4	9	6	0	1	0	5
9330198I05Rik	ENSMUSG00000104904.1	lincRNA	1	2	3	11	5	7	14
Gm43388	ENSMUSG00000104927.1	lincRNA	5	2	1	1	0	3	4
1700016F12Rik	ENSMUSG00000104955.1	lincRNA	0	5	1	0	0	0	0
Gm9484	ENSMUSG00000105006.1	lincRNA	415	475	479	56	45	42	45
Gm40190	ENSMUSG00000105057.1	lincRNA	15	10	15	10	11	20	23
A930003O13Rik	ENSMUSG00000105076.1	lincRNA	11	10	4	17	13	14	26
Gm42595	ENSMUSG00000105161.1	lincRNA	71	82	68	41	32	35	51
Gm43821	ENSMUSG00000105219.1	lincRNA	34	55	61	11	16	11	10
Gm40038	ENSMUSG00000105258.1	lincRNA	0	1	0	2	2	2	0
Gm33370	ENSMUSG00000105283.1	lincRNA	62	74	68	12	12	6	10
Gm19708	ENSMUSG00000105296.1	lincRNA	19	19	15	10	5	3	3
Gm42423	ENSMUSG00000105335.1	lincRNA	0	0	1	2	2	4	6
BC030343	ENSMUSG00000105345.1	lincRNA	29	10	15	96	102	110	119
C030018K13Rik	ENSMUSG00000105352.4	lincRNA	12	3	6	11	10	8	8
Gm29681	ENSMUSG00000105387.1	lincRNA	5	1	1	7	11	10	10
Gm3716	ENSMUSG00000105402.4	lincRNA	362	354	341	53	45	45	40
Gm43837	ENSMUSG00000105443.1	lincRNA	26	24	25	6	9	6	7
A430073D23Rik	ENSMUSG00000105471.1	lincRNA	3	12	9	5	10	6	4
4930431L21Rik	ENSMUSG00000105475.1	lincRNA	1	0	0	0	0	0	0
Gm36823	ENSMUSG00000105516.4	lincRNA	0	1	1	1	0	1	1
Gm19710	ENSMUSG00000105552.1	lincRNA	17	22	19	3	9	5	2
Gm42744	ENSMUSG00000105560.1	lincRNA	1	7	0	16	19	31	34
Gm43625	ENSMUSG00000105636.1	lincRNA	47	57	41	55	66	51	43
Gm30211	ENSMUSG00000105646.1	lincRNA	23	38	84	11	8	12	16
1700017M07Rik	ENSMUSG00000105651.1	lincRNA	3	3	2	3	4	1	2
4930519L02Rik	ENSMUSG00000105652.1	lincRNA	1	0	0	0	1	1	2
Gm42797	ENSMUSG00000105664.1	lincRNA	1	9	1	3	12	10	7
Gm43703	ENSMUSG00000105699.1	lincRNA	32	27	19	16	5	5	10
Gm43838	ENSMUSG00000105730.1	lincRNA	1	2	3	0	0	0	2
Gm42456	ENSMUSG00000105736.1	lincRNA	0	1	2	124	128	144	137
Gm43351	ENSMUSG00000105769.1	lincRNA	15	21	19	4	1	3	4
Gm42997	ENSMUSG00000105789.1	lincRNA	11	16	6	2	6	5	3
9130604C24Rik	ENSMUSG00000105851.1	lincRNA	14	17	14	10	5	6	5
4932422M17Rik	ENSMUSG00000105881.1	lincRNA	28	30	24	12	8	14	8
A230001M10Rik	ENSMUSG00000105891.4	lincRNA	8	8	2	63	66	62	43
Gm10440	ENSMUSG00000105912.1	lincRNA	2	1	0	3	6	1	1
Gm43254	ENSMUSG00000105957.1	lincRNA	63	113	92	44	53	59	46
Gm43672	ENSMUSG00000106019.1	lincRNA	190	228	216	131	104	98	151
4930512P04Rik	ENSMUSG00000106125.1	lincRNA	3	4	4	0	0	0	0
4930555A03Rik	ENSMUSG00000106157.1	lincRNA	6	1	6	0	0	0	1
9430085M18Rik	ENSMUSG00000106164.1	lincRNA	6	14	5	7	7	5	7
Gm42504	ENSMUSG00000106198.1	lincRNA	3	1	3	4	8	9	3
2400006E01Rik	ENSMUSG00000106223.1	lincRNA	1	0	3	0	0	0	0
Gm43464	ENSMUSG00000106227.1	lincRNA	29	52	58	11	8	10	12
Gm8066	ENSMUSG00000106237.1	lincRNA	300	248	220	374	289	318	336
4930580E04Rik	ENSMUSG00000106269.1	lincRNA	7	3	6	1	3	0	0
Gm43848	ENSMUSG00000106317.1	lincRNA	97	120	146	49	29	46	41
Gm42601	ENSMUSG00000106319.1	lincRNA	53	59	57	9	6	7	11
Gm8013	ENSMUSG00000106357.1	lincRNA	17	19	32	5	2	5	5
Gm43568	ENSMUSG00000106365.1	lincRNA	8	5	6	4	3	6	0
Gm32051	ENSMUSG00000106438.1	lincRNA	43	38	70	0	2	2	2
C130083M11Rik	ENSMUSG00000106464.1	lincRNA	0	0	2	1	1	0	1
Gm29707	ENSMUSG00000106492.1	lincRNA	23	25	36	8	6	8	4
Gm30382	ENSMUSG00000106515.4	lincRNA	10	10	8	98	101	153	156
Gm42695	ENSMUSG00000106525.1	lincRNA	2	2	5	4	3	3	1
B230303O12Rik	ENSMUSG00000106547.1	lincRNA	21	32	29	139	151	124	111
Gm43121	ENSMUSG00000106639.1	lincRNA	3	8	5	0	0	1	1
Gm36548	ENSMUSG00000106658.1	lincRNA	0	0	0	0	0	0	0
Gm42851	ENSMUSG00000106688.1	lincRNA	4	1	2	36	26	31	33
Gm36447	ENSMUSG00000106692.1	lincRNA	0	2	0	2	5	5	2
Gm20052	ENSMUSG00000106718.1	lincRNA	4	10	5	17	12	8	3
Gm42745	ENSMUSG00000106808.1	lincRNA	1	0	2	1	0	1	3
D5Ertd605e	ENSMUSG00000106820.1	lincRNA	29	77	48	16	20	12	17
Gm20186	ENSMUSG00000106874.1	lincRNA	297	318	286	77	73	57	46
Gm43598	ENSMUSG00000106927.1	lincRNA	9	12	8	56	61	55	64
5930430L01Rik	ENSMUSG00000106951.1	lincRNA	67	95	91	128	88	106	103
Gm43690	ENSMUSG00000106980.1	lincRNA	12	18	33	11	7	10	9
Gm45495	ENSMUSG00000106981.1	lincRNA	118	170	132	142	112	67	83
Gm2762	ENSMUSG00000107008.3	lincRNA	2	5	5	66	71	96	91
Gm42849	ENSMUSG00000107043.1	lincRNA	15	17	16	15	16	20	19
Gm43086	ENSMUSG00000107044.1	lincRNA	2	2	0	0	1	0	0
Gm43597	ENSMUSG00000107096.3	lincRNA	105	105	120	601	582	601	601
1110006O24Rik	ENSMUSG00000107121.1	lincRNA	30	33	47	22	9	17	10
Gm19619	ENSMUSG00000107198.1	lincRNA	1	0	0	26	21	22	20
Gm43699	ENSMUSG00000107244.1	lincRNA	0	0	0	1	0	0	0
Gm43698	ENSMUSG00000107266.1	lincRNA	2	0	4	2	2	2	2
BC028471	ENSMUSG00000107271.3	lincRNA	4	0	5	5	5	6	10
Gm43332	ENSMUSG00000107313.1	lincRNA	0	4	0	0	0	0	2
1700065J11Rik	ENSMUSG00000107341.1	lincRNA	0	1	0	0	0	0	0
Gm43660	ENSMUSG00000107352.1	lincRNA	1	2	0	1	3	0	0
AI839979	ENSMUSG00000107355.1	lincRNA	25	34	41	14	16	15	19
Gm20383	ENSMUSG00000107412.1	lincRNA	3	3	0	10	4	5	2
Gm44421	ENSMUSG00000107451.1	lincRNA	15	16	15	61	44	43	36
4833403J16Rik	ENSMUSG00000107481.1	lincRNA	23	46	53	9	3	2	4
Gm44117	ENSMUSG00000107605.1	lincRNA	1	2	2	6	1	2	0
4930512J16Rik	ENSMUSG00000107622.1	lincRNA	5	16	4	3	5	4	5
Gm30524	ENSMUSG00000107638.2	lincRNA	3	0	0	3	4	2	5
Gm44386	ENSMUSG00000107689.1	lincRNA	6	1	4	4	5	2	9
Gm44140	ENSMUSG00000107702.1	bidirectional_promoter_lncRNA	1	2	1	3	1	3	1
Gm44037	ENSMUSG00000107726.1	lincRNA	21	24	25	29	15	24	27
Gm38910	ENSMUSG00000107728.1	lincRNA	54	51	47	32	33	26	28
Gm44238	ENSMUSG00000107730.1	lincRNA	0	4	2	0	2	0	0
Gm44148	ENSMUSG00000107736.1	lincRNA	10	15	13	5	5	7	3
Gm44257	ENSMUSG00000107815.1	lincRNA	3	3	5	112	135	155	172
Gm43936	ENSMUSG00000107876.1	lincRNA	24	13	21	5	6	2	3
9330102E08Rik	ENSMUSG00000107879.1	lincRNA	101	66	70	274	268	253	269
Gm44066	ENSMUSG00000107946.1	lincRNA	12	20	25	6	2	4	5
Speer9-ps1	ENSMUSG00000107956.1	lincRNA	1	6	0	0	2	0	0
Gm44036	ENSMUSG00000107961.1	lincRNA	16	11	15	8	4	12	6
D830050J10Rik	ENSMUSG00000107994.1	bidirectional_promoter_lncRNA	121	117	82	51	30	32	37
Gm32591	ENSMUSG00000108015.3	lincRNA	99	128	91	28	27	28	24
9530062K07Rik	ENSMUSG00000108030.1	bidirectional_promoter_lncRNA	22	45	40	29	19	23	30
Gm7932	ENSMUSG00000108084.1	lincRNA	7	5	4	8	5	5	4
Gm44067	ENSMUSG00000108095.1	lincRNA	100	108	137	21	22	28	17
Gm44081	ENSMUSG00000108103.1	lincRNA	2	3	1	8	6	0	6
Gm34312	ENSMUSG00000108118.1	lincRNA	4	17	16	1	0	1	1
4922502N22Rik	ENSMUSG00000108128.1	lincRNA	1	0	0	0	1	1	0
Gm44175	ENSMUSG00000108132.1	lincRNA	5	12	8	3	3	6	4
Gm44053	ENSMUSG00000108137.1	lincRNA	40	65	53	25	30	28	49
Gm32914	ENSMUSG00000108161.1	lincRNA	1	0	0	0	0	2	0
Gm44214	ENSMUSG00000108197.1	lincRNA	5	6	3	9	14	14	9
6430584L05Rik	ENSMUSG00000108228.2	lincRNA	8	1	2	109	118	142	137
Gm16499	ENSMUSG00000108255.1	lincRNA	5	3	3	6	10	7	14
Gm43913	ENSMUSG00000108258.1	lincRNA	7	24	13	4	3	2	0
5430431A17Rik	ENSMUSG00000108322.1	lincRNA	8	2	14	5	5	4	6
Gm36159	ENSMUSG00000108360.1	lincRNA	0	7	1	0	0	0	0
Gm38832	ENSMUSG00000108371.1	lincRNA	9	25	13	5	9	2	6
Gm32633	ENSMUSG00000108393.1	lincRNA	30	42	43	18	21	21	23
Gm44718	ENSMUSG00000108421.1	lincRNA	0	1	0	8	7	1	5
Gm45768	ENSMUSG00000108434.1	lincRNA	58	69	81	65	65	43	34
4732496C06Rik	ENSMUSG00000108456.1	lincRNA	34	31	56	47	51	37	51
AV356131	ENSMUSG00000108461.1	bidirectional_promoter_lncRNA	43	52	25	26	20	24	11
Gm4598	ENSMUSG00000108470.1	lincRNA	12	20	13	4	3	5	9
Gm44739	ENSMUSG00000108473.1	lincRNA	1	1	1	1	2	1	0
Gm4265	ENSMUSG00000108504.1	lincRNA	0	0	0	0	0	0	0
Gm30075	ENSMUSG00000108513.1	lincRNA	5	3	4	3	3	5	7
Gm44662	ENSMUSG00000108546.1	lincRNA	0	4	2	7	3	4	5
Gm4593	ENSMUSG00000108569.1	lincRNA	16	11	15	42	57	39	43
Gm32884	ENSMUSG00000108600.1	lincRNA	2	2	1	0	0	1	0
Gm35040	ENSMUSG00000108616.1	lincRNA	142	112	108	193	136	156	137
Gm37494	ENSMUSG00000108621.1	lincRNA	3215	3310	3459	1875	1791	1823	1763
Gm45092	ENSMUSG00000108623.1	lincRNA	1	0	0	1	5	4	3
Gm35611	ENSMUSG00000108657.1	lincRNA	10	10	6	7	4	0	3
Gm2511	ENSMUSG00000108695.1	lincRNA	14	16	13	2	0	1	2
Gm33027	ENSMUSG00000108713.1	lincRNA	21	22	14	19	7	11	7
Gm34225	ENSMUSG00000108722.1	lincRNA	1	5	6	0	0	1	0
Gm44837	ENSMUSG00000108723.1	lincRNA	1	4	4	4	5	2	2
Gm44734	ENSMUSG00000108724.1	lincRNA	0	6	2	1	2	0	1
Gm45151	ENSMUSG00000108736.1	lincRNA	8	23	27	27	47	62	53
Gm45096	ENSMUSG00000108739.1	lincRNA	19	28	18	5	7	2	2
Gm45169	ENSMUSG00000108776.1	lincRNA	3	8	1	7	3	3	3
Gm45081	ENSMUSG00000108777.1	lincRNA	0	1	5	1	0	0	1
Gm36546	ENSMUSG00000108783.1	lincRNA	1	5	6	1	0	1	0
1700011D18Rik	ENSMUSG00000108791.1	lincRNA	0	2	0	4	0	1	0
Gm45121	ENSMUSG00000108795.1	lincRNA	1	0	0	1	3	1	5
Gm39090	ENSMUSG00000108801.1	lincRNA	0	3	4	5	3	2	5
Gm44787	ENSMUSG00000108822.1	lincRNA	1	0	2	0	0	0	0
Gm35147	ENSMUSG00000108849.1	lincRNA	0	2	3	2	2	1	4
D830036C21Rik	ENSMUSG00000108854.1	lincRNA	2	8	7	1	1	2	2
Gm44643	ENSMUSG00000108867.1	lincRNA	1	6	5	51	48	48	84
Gm44618	ENSMUSG00000108905.1	lincRNA	2	0	0	11	9	5	11
Gm45069	ENSMUSG00000108949.1	lincRNA	6	8	8	2	4	1	9
B230209E15Rik	ENSMUSG00000109006.2	lincRNA	20	11	11	244	221	245	287
Gm44899	ENSMUSG00000109008.2	lincRNA	41	61	68	96	77	63	91
Gm44647	ENSMUSG00000109016.1	lincRNA	9	2	5	2	3	2	5
Gm44812	ENSMUSG00000109021.1	lincRNA	5	6	7	41	56	51	63
A630009H07Rik	ENSMUSG00000109056.1	lincRNA	17	15	22	0	3	4	5
Gm44622	ENSMUSG00000109062.1	lincRNA	2	0	1	0	1	0	0
Gm38944	ENSMUSG00000109080.1	lincRNA	0	1	1	2	2	2	1
Gm44593	ENSMUSG00000109088.1	lincRNA	2	1	1	13	3	8	12
Gm29683	ENSMUSG00000109097.1	lincRNA	20	16	14	46	23	28	30
Gm36371	ENSMUSG00000109108.1	bidirectional_promoter_lncRNA	23	49	68	31	22	35	42
Gm32031	ENSMUSG00000109118.1	bidirectional_promoter_lncRNA	84	91	88	23	33	18	23
Gm44644	ENSMUSG00000109121.1	lincRNA	8	7	1	154	122	176	196
Gm39059	ENSMUSG00000109123.1	lincRNA	7	9	4	2	0	2	0
Gm44516	ENSMUSG00000109124.1	lincRNA	26	27	28	4	2	4	3
Gm45159	ENSMUSG00000109125.1	lincRNA	5	13	20	1208	1528	1874	1868
Gm31135	ENSMUSG00000109127.1	lincRNA	1	0	1	10	7	5	6
Gm44621	ENSMUSG00000109190.1	lincRNA	0	0	0	2	1	1	1
Gm32849	ENSMUSG00000109203.1	lincRNA	275	338	319	266	257	264	241
Gm44659	ENSMUSG00000109214.1	lincRNA	7	7	8	0	1	0	1
Gm44577	ENSMUSG00000109232.1	bidirectional_promoter_lncRNA	13	9	7	9	2	5	5
Gm44751	ENSMUSG00000109244.1	lincRNA	340	592	520	143	134	99	98
Gm39121	ENSMUSG00000109277.1	lincRNA	2	1	1	2	0	4	1
B230311B06Rik	ENSMUSG00000109284.1	lincRNA	24	20	17	11	4	9	10
Gm2814	ENSMUSG00000109291.1	lincRNA	43	47	48	6	8	6	11
Gm33926	ENSMUSG00000109329.1	lincRNA	11	4	11	0	3	1	2
Gm44946	ENSMUSG00000109361.1	lincRNA	0	0	0	6	3	2	4
Gm44698	ENSMUSG00000109366.1	lincRNA	37	26	38	69	51	49	51
Gm44773	ENSMUSG00000109374.1	lincRNA	0	0	1	0	4	1	0
Gm36584	ENSMUSG00000109383.1	lincRNA	16	18	18	4	5	9	6
A230057D06Rik	ENSMUSG00000109394.2	lincRNA	48	34	38	2429	2598	2730	2801
Gm44983	ENSMUSG00000109441.1	lincRNA	0	1	0	4	10	10	2
Gm39043	ENSMUSG00000109450.1	lincRNA	1	1	1	5	9	4	5
Gm39526	ENSMUSG00000109459.1	lincRNA	21	33	25	29	24	41	30
B930025P03Rik	ENSMUSG00000109473.1	lincRNA	3	3	0	5	2	6	5
Gm44956	ENSMUSG00000109508.1	lincRNA	2	13	10	7	1	1	1
Gm38843	ENSMUSG00000109556.1	lincRNA	86	105	104	19	16	18	22
Gm31812	ENSMUSG00000109599.1	lincRNA	4	7	4	4	3	5	5
Gm32389	ENSMUSG00000109603.1	lincRNA	5	3	10	2	2	2	5
Gm31479	ENSMUSG00000109632.1	lincRNA	1	6	3	35	26	29	28
C230079O03Rik	ENSMUSG00000109633.1	lincRNA	0	0	0	0	0	0	0
Gm45474	ENSMUSG00000109634.1	lincRNA	5	4	10	2	0	0	2
Gm32098	ENSMUSG00000109680.1	lincRNA	37	33	26	9	5	7	4
Gm45469	ENSMUSG00000109698.1	bidirectional_promoter_lncRNA	10	21	16	1	2	0	3
Gm38414	ENSMUSG00000109704.1	lincRNA	9	9	10	4	4	3	4
Gm42196	ENSMUSG00000109716.1	lincRNA	1	0	0	2	1	2	0
Gm45359	ENSMUSG00000109728.1	lincRNA	18	23	22	13	5	13	10
Gm45425	ENSMUSG00000109731.1	lincRNA	0	0	0	2	1	1	1
Gm30085	ENSMUSG00000109770.1	lincRNA	6	1	3	5	9	14	15
Gm39132	ENSMUSG00000109772.1	lincRNA	0	0	0	1	0	2	1
Gm45847	ENSMUSG00000109814.1	lincRNA	33	52	26	110	116	125	128
Gm45605	ENSMUSG00000109829.1	lincRNA	15	15	11	156	127	134	183
Gm36431	ENSMUSG00000109831.1	lincRNA	0	2	1	1	1	1	0
Gm31816	ENSMUSG00000109844.2	lincRNA	0	0	0	15	19	24	18
Gm45627	ENSMUSG00000109846.1	lincRNA	1	0	0	3	6	2	4
Gm45671	ENSMUSG00000109917.1	lincRNA	1	0	0	0	2	2	0
Gm34730	ENSMUSG00000109930.1	bidirectional_promoter_lncRNA	1	2	3	2	3	2	5
Gm39929	ENSMUSG00000109931.1	lincRNA	6	12	7	10	16	9	11
Gm45889	ENSMUSG00000109936.1	lincRNA	4	3	2	1	6	4	5
Gm45601	ENSMUSG00000109945.1	lincRNA	0	4	1	17	7	18	11
Gm45353	ENSMUSG00000109957.1	lincRNA	15	24	14	17	14	14	7
Gm32786	ENSMUSG00000109958.1	bidirectional_promoter_lncRNA	9	11	9	57	43	65	45
Gm38948	ENSMUSG00000109984.1	lincRNA	0	0	0	2	3	1	0
Gm45650	ENSMUSG00000109992.1	lincRNA	0	0	0	1	5	4	1
4930543E12Rik	ENSMUSG00000110009.1	lincRNA	0	0	0	0	0	0	0
Gm20751	ENSMUSG00000110016.1	lincRNA	1	1	1	24	32	22	24
C030029H02Rik	ENSMUSG00000110027.1	lincRNA	3	4	4	73	62	68	60
Gm34838	ENSMUSG00000110028.1	lincRNA	0	0	0	1	1	3	0
Gm30931	ENSMUSG00000110035.1	lincRNA	1	0	2	0	0	0	2
Gm45619	ENSMUSG00000110070.1	lincRNA	10	16	8	67	75	55	68
Gm32486	ENSMUSG00000110115.1	lincRNA	3	0	3	0	0	0	0
Gm33148	ENSMUSG00000110125.1	lincRNA	3	3	4	27	18	41	19
Gm45494	ENSMUSG00000110161.1	bidirectional_promoter_lncRNA	3	4	6	5	3	1	3
Gm39168	ENSMUSG00000110179.1	lincRNA	6	8	8	11	6	6	5
Gm33594	ENSMUSG00000110205.1	lincRNA	6	3	4	20	21	22	29
Gm36325	ENSMUSG00000110216.1	lincRNA	1	2	5	1	1	0	1
Gm5086	ENSMUSG00000110235.1	lincRNA	1572	1367	1327	416	385	362	294
Gm45620	ENSMUSG00000110239.1	lincRNA	14	9	10	7	8	4	8
C130073E24Rik	ENSMUSG00000110246.1	lincRNA	8	11	29	582	583	623	872
Gm41231	ENSMUSG00000110273.1	lincRNA	11	12	4	10	3	8	6
Gm45330	ENSMUSG00000110276.1	lincRNA	7	5	3	15	4	5	7
Gm5608	ENSMUSG00000110278.1	lincRNA	8	13	10	12	7	12	9
Gm7706	ENSMUSG00000110286.1	lincRNA	0	0	0	0	0	0	0
Gm45250	ENSMUSG00000110317.1	lincRNA	110	119	122	88	78	95	112
Gm31152	ENSMUSG00000110320.1	lincRNA	3	5	5	149	180	245	218
Gm32050	ENSMUSG00000110351.1	lincRNA	0	1	1	1	1	0	0
Gm42031	ENSMUSG00000110386.1	lincRNA	723	1038	965	191	175	137	107
Gm45869	ENSMUSG00000110390.1	lincRNA	2	4	3	545	578	447	407
Gm36445	ENSMUSG00000110393.2	lincRNA	63	99	108	87	82	108	81
Gm45881	ENSMUSG00000110408.1	lincRNA	6	9	5	110	86	124	104
AW046200	ENSMUSG00000110419.1	bidirectional_promoter_lncRNA	133	167	153	207	180	169	142
4933406B17Rik	ENSMUSG00000110427.1	lincRNA	39	47	31	25	30	25	23
Gm45790	ENSMUSG00000110441.1	lincRNA	1	1	2	17	21	30	26
Gm31518	ENSMUSG00000110447.1	lincRNA	5	4	4	17	14	8	13
Gm35572	ENSMUSG00000110462.1	lincRNA	2	6	3	3	4	1	3
1700061N14Rik	ENSMUSG00000110464.1	lincRNA	0	0	0	0	0	1	1
A630001O12Rik	ENSMUSG00000110498.1	lincRNA	17	62	66	13	8	5	13
C230057M02Rik	ENSMUSG00000110523.1	lincRNA	29	32	25	1357	1317	1412	1279
Gm4316	ENSMUSG00000110537.1	lincRNA	47	113	108	17	12	10	16
Gm35256	ENSMUSG00000110554.1	lincRNA	0	0	0	7	7	5	11
Gm26843	ENSMUSG00000110559.1	lincRNA	4	5	4	28	41	31	42
Gm32856	ENSMUSG00000110605.1	lincRNA	148	165	211	161	146	174	165
Gm39822	ENSMUSG00000110618.1	lincRNA	5	1	2	17	10	14	7
Gm45733	ENSMUSG00000110620.1	lincRNA	1	1	1	0	0	0	0
Gm45805	ENSMUSG00000110626.1	lincRNA	80	138	145	17	26	11	17
4930567H12Rik	ENSMUSG00000110629.1	lincRNA	5	6	3	5	2	1	1
Gm42047	ENSMUSG00000110631.1	lincRNA	139	384	222	26	27	23	27
Gm32122	ENSMUSG00000110633.1	lincRNA	0	0	0	7	3	2	2
Gm17745	ENSMUSG00000110647.2	lincRNA	15	33	20	6	2	2	4
Gm20735	ENSMUSG00000110656.1	lincRNA	0	3	3	0	1	1	1
Gm31805	ENSMUSG00000110661.1	lincRNA	7	7	6	12	8	13	15
A530010L16Rik	ENSMUSG00000110682.1	lincRNA	34	67	83	3	3	4	11
Gm45866	ENSMUSG00000110684.1	lincRNA	0	2	0	1	0	3	1
Gm31718	ENSMUSG00000110697.1	lincRNA	49	113	85	9	13	7	15
C78859	ENSMUSG00000110710.1	lincRNA	20	21	16	862	988	1102	1236
Gm47231	ENSMUSG00000110721.1	lincRNA	8	4	7	15	7	25	14
Gm19385	ENSMUSG00000110730.1	lincRNA	2	2	3	2	1	1	1
Gm35657	ENSMUSG00000110747.1	lincRNA	15	16	14	9	12	11	16
D730003K21Rik	ENSMUSG00000110752.1	lincRNA	15	16	15	15	9	6	7
Gm31432	ENSMUSG00000110767.1	lincRNA	1	0	0	8	6	7	6
Gm32281	ENSMUSG00000110827.1	lincRNA	3	2	1	2	0	0	0
Gm39469	ENSMUSG00000110834.1	lincRNA	110	103	110	147	169	166	182
Gm47680	ENSMUSG00000110844.1	lincRNA	9	1	14	2	2	0	6
Gm35835	ENSMUSG00000110862.1	lincRNA	0	4	1	17	24	19	24
Gm34655	ENSMUSG00000110863.1	bidirectional_promoter_lncRNA	25	31	36	14	9	26	23
Gm31374	ENSMUSG00000110864.1	lincRNA	27	40	35	8	5	5	9
Gm33104	ENSMUSG00000110902.1	lincRNA	12	46	34	1	4	3	3
Gm40518	ENSMUSG00000110924.1	lincRNA	1	1	0	6	2	6	6
Gm47757	ENSMUSG00000110929.1	lincRNA	0	0	0	17	4	15	12
Gm47604	ENSMUSG00000110946.1	lincRNA	1	0	0	0	1	0	1
Gm47204	ENSMUSG00000110980.1	lincRNA	72	56	61	151	147	153	185
Gm33619	ENSMUSG00000111005.1	lincRNA	0	0	1	1	0	0	0
Gm32468	ENSMUSG00000111013.1	lincRNA	26	55	10	50	43	25	26
Gm47795	ENSMUSG00000111014.1	lincRNA	9	4	6	3	1	1	2
Gm48066	ENSMUSG00000111034.1	lincRNA	20	28	16	7	8	11	9
Gm33054	ENSMUSG00000111035.1	lincRNA	1	2	0	1	2	2	1
Gm20139	ENSMUSG00000111052.1	lincRNA	0	1	5	0	1	1	1
D030034A15Rik	ENSMUSG00000111055.1	lincRNA	2	0	5	3	0	2	0
Gm46102	ENSMUSG00000111061.1	lincRNA	0	0	0	4	6	4	5
Gm35501	ENSMUSG00000111068.1	lincRNA	4	0	3	63	57	53	63
Gm20300	ENSMUSG00000111080.1	lincRNA	497	655	552	594	446	419	381
Gm49427	ENSMUSG00000111089.1	lincRNA	10	14	20	8	10	4	3
Gm34069	ENSMUSG00000111097.1	lincRNA	0	1	3	17	12	16	27
Gm36855	ENSMUSG00000111110.1	lincRNA	3	1	2	7	6	15	7
Gm48065	ENSMUSG00000111116.1	lincRNA	6	20	15	0	0	1	0
Gm33699	ENSMUSG00000111147.1	lincRNA	426	464	454	103	105	73	93
Gm39321	ENSMUSG00000111167.1	lincRNA	19	26	37	4	1	6	6
Gm34004	ENSMUSG00000111169.1	lincRNA	1	2	4	5	4	6	6
Gm39302	ENSMUSG00000111172.1	lincRNA	3	0	0	0	2	4	2
Gm39348	ENSMUSG00000111180.1	lincRNA	56	68	58	7	11	6	4
Gm48215	ENSMUSG00000111195.1	lincRNA	0	0	0	0	2	0	1
Gm47790	ENSMUSG00000111225.1	lincRNA	2	1	4	2	1	2	0
Gm39323	ENSMUSG00000111229.1	lincRNA	85	201	161	11	6	11	14
Gm4668	ENSMUSG00000111243.1	lincRNA	2	7	5	0	2	1	0
4930517E14Rik	ENSMUSG00000111246.1	lincRNA	24	26	22	8	3	7	9
Gm5122	ENSMUSG00000111290.1	lincRNA	3	3	5	0	0	1	1
Gm48604	ENSMUSG00000111291.1	lincRNA	100	121	115	103	111	105	104
Gm48483	ENSMUSG00000111318.1	lincRNA	1	1	2	0	1	1	0
Gm31410	ENSMUSG00000111324.1	lincRNA	62	73	76	9	5	11	10
4933404K13Rik	ENSMUSG00000111342.1	lincRNA	0	1	1	1	0	0	1
Gm6980	ENSMUSG00000111357.1	lincRNA	0	1	1	3	5	1	3
Gm47389	ENSMUSG00000111362.1	lincRNA	5	14	16	3	1	1	1
Gm47772	ENSMUSG00000111365.1	bidirectional_promoter_lncRNA	12	18	17	1	4	1	2
Gm47889	ENSMUSG00000111368.1	lincRNA	0	0	0	2	0	0	1
Gm47043	ENSMUSG00000111369.1	lincRNA	10	27	21	13	13	7	8
Gm47230	ENSMUSG00000111378.1	lincRNA	4	22	19	4	2	3	2
Gm39465	ENSMUSG00000111389.1	lincRNA	0	1	3	66	63	63	56
Gm29961	ENSMUSG00000111400.1	lincRNA	0	0	0	4	6	7	7
1700027J07Rik	ENSMUSG00000111422.1	lincRNA	19	31	60	3	3	2	5
Gm46123	ENSMUSG00000111443.1	lincRNA	2	5	8	198	237	337	327
Gm34105	ENSMUSG00000111449.1	lincRNA	8	11	9	3	1	5	2
Gm48061	ENSMUSG00000111463.1	lincRNA	5	4	8	2	1	1	1
Gm47113	ENSMUSG00000111465.1	lincRNA	8	17	10	51	50	66	83
E230014E18Rik	ENSMUSG00000111514.1	lincRNA	8	16	21	0	0	2	1
Gm35154	ENSMUSG00000111535.1	lincRNA	86	86	107	35	36	35	31
Gm34481	ENSMUSG00000111565.1	lincRNA	10	9	29	1	0	3	4
Gm47926	ENSMUSG00000111575.1	lincRNA	0	0	1	0	0	0	0
Gm47962	ENSMUSG00000111583.1	bidirectional_promoter_lncRNA	182	111	115	103	90	113	144
Gm40621	ENSMUSG00000111646.1	lincRNA	0	3	2	2	2	1	1
Gm47232	ENSMUSG00000111656.1	lincRNA	16	16	33	16	13	22	9
A930033M14Rik	ENSMUSG00000111665.1	lincRNA	0	7	9	4	1	2	1
Gm39363	ENSMUSG00000111712.1	lincRNA	5	10	3	0	3	5	1
Gm47270	ENSMUSG00000111722.1	lincRNA	11	10	6	21	12	15	17
4933422A05Rik	ENSMUSG00000111746.1	lincRNA	5	2	6	3	7	4	2
Gm30373	ENSMUSG00000111758.1	lincRNA	10	23	11	11	14	21	19
Gm10635	ENSMUSG00000111765.1	lincRNA	7	0	0	14	7	11	11
Gm47465	ENSMUSG00000111771.1	lincRNA	1	4	0	0	0	0	1
Gm36120	ENSMUSG00000111820.1	lincRNA	0	2	1	5	3	1	1
Gm48545	ENSMUSG00000111821.1	lincRNA	0	1	3	0	0	0	2
Gm47186	ENSMUSG00000111849.1	lincRNA	1	0	2	0	0	1	0
Gm33180	ENSMUSG00000111852.1	lincRNA	1	0	0	2	0	0	0
1190001M18Rik	ENSMUSG00000111857.1	lincRNA	1	1	2	0	0	0	0
Gm46204	ENSMUSG00000111926.1	lincRNA	11	9	3	3	1	0	0
Gm36660	ENSMUSG00000111933.1	lincRNA	0	2	3	0	0	3	0
2900045O20Rik	ENSMUSG00000111938.1	lincRNA	0	4	4	8	1	8	5
Gm47438	ENSMUSG00000111947.1	lincRNA	5	12	18	2	7	6	9
Gm4489	ENSMUSG00000111952.1	lincRNA	0	0	0	0	0	0	0
Gm47966	ENSMUSG00000111961.1	lincRNA	0	0	0	4	8	4	11
Gm47715	ENSMUSG00000111970.1	lincRNA	0	0	0	5	15	19	21
Gm47163	ENSMUSG00000111977.1	bidirectional_promoter_lncRNA	29	25	16	139	95	109	122
A330049N07Rik	ENSMUSG00000111994.1	lincRNA	5	2	1	60	117	70	67
Gm48633	ENSMUSG00000112006.1	lincRNA	2	4	0	1	0	0	1
Gm49335	ENSMUSG00000112035.1	lincRNA	3	3	1	43	42	32	30
9530020I12Rik	ENSMUSG00000112041.1	lincRNA	6	2	2	1	1	1	3
Gm46328	ENSMUSG00000112053.1	lincRNA	11	11	8	6	4	0	0
Gm33680	ENSMUSG00000112054.1	lincRNA	18	12	10	28	36	45	46
5430401H09Rik	ENSMUSG00000112071.1	lincRNA	97	88	132	4	9	9	17
Gm35035	ENSMUSG00000112082.1	lincRNA	19	31	23	0	4	2	5
Gm47941	ENSMUSG00000112093.1	bidirectional_promoter_lncRNA	8	16	14	2	1	2	2
A130077B15Rik	ENSMUSG00000112095.1	lincRNA	285	415	388	113	76	95	63
Gm35722	ENSMUSG00000112104.1	lincRNA	1	0	0	0	0	0	0
AC158605.1	ENSMUSG00000112110.1	lincRNA	16	20	18	17	10	20	13
Rmst	ENSMUSG00000112117.1	lincRNA	68	94	83	445	470	489	624
C230072F16Rik	ENSMUSG00000112121.1	lincRNA	45	51	33	40	41	24	17
Gm46210	ENSMUSG00000112146.1	lincRNA	2	1	3	6	10	14	12
9530018F02Rik	ENSMUSG00000112150.1	bidirectional_promoter_lncRNA	24	38	41	31	30	39	40
Gm48535	ENSMUSG00000112174.1	lincRNA	0	0	0	8	5	18	23
Gm47708	ENSMUSG00000112188.1	lincRNA	0	1	0	1	1	0	1
Gm4065	ENSMUSG00000112198.1	lincRNA	3	23	18	2	2	5	0
Gm46189	ENSMUSG00000112212.1	lincRNA	1	7	1	1	2	3	0
Ifngas1	ENSMUSG00000112230.1	lincRNA	6	35	30	0	0	1	0
Gm34983	ENSMUSG00000112265.1	lincRNA	24	35	43	2	5	7	5
Gm47525	ENSMUSG00000112274.1	bidirectional_promoter_lncRNA	12	9	10	4	3	3	3
Gm4129	ENSMUSG00000112294.1	bidirectional_promoter_lncRNA	60	58	70	11	6	8	14
Gm48226	ENSMUSG00000112302.1	bidirectional_promoter_lncRNA	123	125	110	131	130	120	112
Gm47221	ENSMUSG00000112319.1	lincRNA	1	0	2	110	139	259	242
Gm48768	ENSMUSG00000112346.1	bidirectional_promoter_lncRNA	209	164	159	135	101	79	91
Gm47257	ENSMUSG00000112347.1	bidirectional_promoter_lncRNA	5	21	8	1	2	4	2
Gm47697	ENSMUSG00000112350.1	lincRNA	24	23	20	4	1	4	3
Gm48614	ENSMUSG00000112360.1	lincRNA	52	44	35	22	7	11	18
Gm38560	ENSMUSG00000112375.1	bidirectional_promoter_lncRNA	10	10	10	3	3	7	4
Gm34921	ENSMUSG00000112384.1	lincRNA	4	9	6	1	0	2	3
Gm31938	ENSMUSG00000112422.1	lincRNA	0	0	1	5	3	6	9
Gm30122	ENSMUSG00000112433.1	lincRNA	44	53	59	57	60	54	46
Gm35188	ENSMUSG00000112437.1	lincRNA	3	7	5	1	0	0	1
Gm33336	ENSMUSG00000112439.1	lincRNA	2	0	0	0	2	0	0
Gm48898	ENSMUSG00000112441.1	lincRNA	24	32	6	40	12	23	22
Gm48619	ENSMUSG00000112454.1	lincRNA	0	0	1	0	0	0	1
Gm40773	ENSMUSG00000112458.1	lincRNA	61	51	61	11	11	10	14
Gm48772	ENSMUSG00000112462.1	bidirectional_promoter_lncRNA	2	10	3	2	2	2	2
Gm29674	ENSMUSG00000112466.1	lincRNA	0	0	0	20	18	26	28
9230116L04Rik	ENSMUSG00000112489.1	lincRNA	5	7	9	11	12	6	8
Gm33091	ENSMUSG00000112501.1	lincRNA	1	1	2	0	0	0	0
Gm35696	ENSMUSG00000112527.1	lincRNA	2	3	1	0	1	0	3
Gm47425	ENSMUSG00000112535.1	lincRNA	1	1	3	2	3	2	3
Gm40787	ENSMUSG00000112539.1	lincRNA	13	14	10	3	2	2	1
Gm48089	ENSMUSG00000112544.1	lincRNA	348	355	441	73	76	53	38
1300014J16Rik	ENSMUSG00000112545.1	lincRNA	287	313	336	59	62	50	81
Gm47096	ENSMUSG00000112547.1	lincRNA	9	19	21	4	4	3	6
Gm36065	ENSMUSG00000112552.1	lincRNA	0	0	0	0	1	0	0
Gm32364	ENSMUSG00000112558.1	lincRNA	1	6	9	20	19	25	26
Gm33111	ENSMUSG00000112569.1	lincRNA	7	7	19	2	1	1	1
1700022H01Rik	ENSMUSG00000112581.1	bidirectional_promoter_lncRNA	2	3	2	1	0	0	2
4933412E12Rik	ENSMUSG00000112627.1	bidirectional_promoter_lncRNA	266	368	321	118	90	84	84
Gm36908	ENSMUSG00000112630.1	lincRNA	57	67	42	61	62	26	39
A730063M14Rik	ENSMUSG00000112639.1	lincRNA	32	38	32	13	14	17	19
Gm40709	ENSMUSG00000112641.1	bidirectional_promoter_lncRNA	4	3	2	5	4	4	4
Gm47922	ENSMUSG00000112662.1	lincRNA	4	7	3	0	0	0	1
Gm32552	ENSMUSG00000112711.1	lincRNA	66	97	84	15	6	5	6
Gm20597	ENSMUSG00000112739.1	lincRNA	15	11	7	10	7	6	4
Gm31793	ENSMUSG00000112742.1	lincRNA	6	12	13	25	20	11	34
Gm36172	ENSMUSG00000112758.1	bidirectional_promoter_lncRNA	3	1	2	0	0	0	0
Gm47972	ENSMUSG00000112761.1	lincRNA	0	4	1	15	10	8	6
Gm34304	ENSMUSG00000112763.1	lincRNA	0	0	0	10	11	15	7
9430078K24Rik	ENSMUSG00000112765.1	lincRNA	0	2	1	4	0	1	0
Gm3137	ENSMUSG00000112773.1	lincRNA	0	0	0	1	0	0	1
Gm33677	ENSMUSG00000112778.1	lincRNA	3	3	1	0	1	0	0
Gm40770	ENSMUSG00000112796.1	lincRNA	6	5	2	2	1	2	0
Gm30034	ENSMUSG00000112797.1	lincRNA	1	6	4	2	3	6	1
Gm34574	ENSMUSG00000112805.1	lincRNA	3	7	5	13	8	12	8
Gm34376	ENSMUSG00000112813.1	lincRNA	7	9	7	8	8	10	10
4930484H19Rik	ENSMUSG00000112832.1	lincRNA	0	0	0	3	4	2	3
Gm46224	ENSMUSG00000112843.1	lincRNA	101	151	141	23	27	39	23
Gm20337	ENSMUSG00000112880.1	bidirectional_promoter_lncRNA	35	34	22	7	11	7	10
Gm47015	ENSMUSG00000112907.1	lincRNA	79	247	188	6	5	5	12
Gm47710	ENSMUSG00000112928.1	lincRNA	6	0	6	13	5	3	15
Gm17746	ENSMUSG00000112937.1	lincRNA	1	5	3	17	16	21	14
4930511J24Rik	ENSMUSG00000112940.1	lincRNA	8	5	3	3	4	1	2
Gm48623	ENSMUSG00000112941.1	lincRNA	43	34	27	243	214	173	169
Gm32151	ENSMUSG00000112945.1	bidirectional_promoter_lncRNA	2	1	1	23	10	10	12
Gm32834	ENSMUSG00000112959.1	lincRNA	9	6	3	34	25	24	33
Gm6093	ENSMUSG00000112963.1	lincRNA	0	0	2	0	0	0	0
E430024I08Rik	ENSMUSG00000112964.1	lincRNA	198	247	291	228	219	227	219
Gm33682	ENSMUSG00000112971.1	lincRNA	6	10	7	0	2	0	3
Gm34081	ENSMUSG00000112977.1	lincRNA	2	1	0	17	22	13	10
D430020J02Rik	ENSMUSG00000112980.1	bidirectional_promoter_lncRNA	87	110	105	38	51	29	53
Gm34084	ENSMUSG00000113010.1	lincRNA	3	15	14	3	2	4	4
Gm47467	ENSMUSG00000113019.1	lincRNA	34	41	29	15	12	7	16
Gm34552	ENSMUSG00000113031.1	lincRNA	0	5	3	7	1	2	4
Gm47469	ENSMUSG00000113047.1	lincRNA	202	246	290	187	204	215	217
Gm19951	ENSMUSG00000113136.1	lincRNA	1	3	4	0	1	5	0
Gm47863	ENSMUSG00000113165.1	bidirectional_promoter_lncRNA	84	143	143	49	54	44	63
Gm36839	ENSMUSG00000113170.1	lincRNA	27	19	19	14	10	10	12
AC125351.1	ENSMUSG00000113184.1	lincRNA	629	689	536	505	417	397	442
Gm47127	ENSMUSG00000113185.1	lincRNA	5	7	0	3	3	5	3
A330076C08Rik	ENSMUSG00000113186.1	lincRNA	20	30	23	38	31	27	28
Gm46430	ENSMUSG00000113204.1	lincRNA	680	786	737	316	287	269	298
1700081N11Rik	ENSMUSG00000113209.1	bidirectional_promoter_lncRNA	0	4	3	8	6	11	5
4930474N09Rik	ENSMUSG00000113210.1	lincRNA	8	6	7	9	3	5	2
Gm40841	ENSMUSG00000113216.1	lincRNA	346	413	336	719	731	905	932
Gm47251	ENSMUSG00000113238.1	lincRNA	0	0	0	7	6	10	9
Gm40663	ENSMUSG00000113241.1	lincRNA	10	19	6	15	9	8	9
Gm36752	ENSMUSG00000113246.1	lincRNA	4	4	9	12	13	10	13
Gm33489	ENSMUSG00000113252.1	lincRNA	3	1	0	5	5	4	4
Gm30198	ENSMUSG00000113265.1	lincRNA	11	11	13	1	2	0	1
Gm33016	ENSMUSG00000113278.1	lincRNA	1	7	3	0	1	2	3
4930423D22Rik	ENSMUSG00000113303.1	bidirectional_promoter_lncRNA	25	30	31	15	10	9	5
Gm2721	ENSMUSG00000113314.1	lincRNA	1	0	5	0	2	2	3
Gm47515	ENSMUSG00000113320.1	lincRNA	0	0	1	1	1	4	2
Gm48492	ENSMUSG00000113322.1	lincRNA	0	0	0	0	1	1	0
Eprn	ENSMUSG00000113346.2	lincRNA	4	4	2	6	7	0	4
B930059L03Rik	ENSMUSG00000113361.1	lincRNA	63	89	76	4	11	9	15
Gm40557	ENSMUSG00000113362.1	lincRNA	2	2	1	10	9	9	6
Gm31508	ENSMUSG00000113387.1	lincRNA	3	1	0	41	39	50	56
Gm48622	ENSMUSG00000113404.1	lincRNA	32	52	35	56	48	27	21
Gm48653	ENSMUSG00000113425.1	lincRNA	18	35	43	36	30	52	36
Gm46378	ENSMUSG00000113427.1	lincRNA	71	112	103	76	78	82	61
Gm46404	ENSMUSG00000113440.1	lincRNA	28	25	25	38	32	26	19
Gm30655	ENSMUSG00000113459.1	lincRNA	3	2	3	25	33	43	42
Gm47792	ENSMUSG00000113492.1	lincRNA	13	6	6	1	1	1	2
Gm48102	ENSMUSG00000113494.1	lincRNA	6	4	8	3	0	1	0
Gm19792	ENSMUSG00000113495.1	lincRNA	0	0	1	10	6	9	9
Gm29675	ENSMUSG00000113515.1	lincRNA	16	29	17	54	50	70	62
Gm48079	ENSMUSG00000113527.1	lincRNA	7	16	16	7	4	3	8
Gm47484	ENSMUSG00000113529.1	bidirectional_promoter_lncRNA	35	37	36	29	10	10	27
AU015791	ENSMUSG00000113535.1	lincRNA	0	0	0	0	0	0	0
Gm40977	ENSMUSG00000113566.1	lincRNA	1	0	0	1	0	2	0
Gm46355	ENSMUSG00000113584.1	lincRNA	5	9	3	1	3	0	0
Gm48606	ENSMUSG00000113586.1	lincRNA	5	5	1	5	2	1	4
Gm36287	ENSMUSG00000113587.1	lincRNA	3	9	4	2	3	1	3
2900060N12Rik	ENSMUSG00000113621.1	bidirectional_promoter_lncRNA	5	8	7	69	91	110	96
Gm48558	ENSMUSG00000113629.1	lincRNA	0	0	1	0	1	2	0
Gm47210	ENSMUSG00000113647.1	bidirectional_promoter_lncRNA	24	24	12	14	7	9	5
Gm35725	ENSMUSG00000113666.1	lincRNA	0	0	0	3	3	8	3
Gm36723	ENSMUSG00000113669.1	lincRNA	22	77	113	9	8	8	15
Gm2233	ENSMUSG00000113671.1	lincRNA	0	0	0	1	2	1	0
Gm35558	ENSMUSG00000113702.1	lincRNA	2	3	1	17	11	16	13
Gm10457	ENSMUSG00000113707.1	lincRNA	7	9	10	0	1	2	3
Snhg10	ENSMUSG00000113722.1	lincRNA	21	33	30	18	21	19	25
BB123696	ENSMUSG00000113737.1	lincRNA	1	1	4	0	0	1	1
Gm48584	ENSMUSG00000113739.1	lincRNA	0	0	0	0	0	0	0
Gm48242	ENSMUSG00000113746.1	lincRNA	6	2	1	2	2	1	0
Gm36236	ENSMUSG00000113774.1	bidirectional_promoter_lncRNA	3	3	4	8	6	10	6
Gm33785	ENSMUSG00000113779.1	lincRNA	1	0	0	1	0	0	0
Gm33195	ENSMUSG00000113780.1	lincRNA	12	7	23	32	32	21	18
AC163032.1	ENSMUSG00000113831.1	lincRNA	167	236	218	142	117	120	126
Gm19554	ENSMUSG00000113835.1	lincRNA	7	11	7	23	4	4	7
Gm36500	ENSMUSG00000113883.1	lincRNA	3	1	4	12	10	13	13
Ndufb1-ps	ENSMUSG00000113902.1	bidirectional_promoter_lncRNA	188	261	183	250	146	123	141
Gm36377	ENSMUSG00000113909.1	lincRNA	0	0	0	0	0	0	0
Gm40477	ENSMUSG00000113940.1	lincRNA	6	2	5	2	1	0	3
4933412O06Rik	ENSMUSG00000113960.1	lincRNA	1	0	3	149	129	193	214
Gm31333	ENSMUSG00000113986.1	lincRNA	3	1	0	42	44	41	39
Gm40662	ENSMUSG00000114017.1	lincRNA	0	0	0	2	1	2	0
Gm46336	ENSMUSG00000114024.1	bidirectional_promoter_lncRNA	13	11	16	4	2	2	1
Gm47705	ENSMUSG00000114033.1	lincRNA	9	6	2	3	4	4	4
AC133498.1	ENSMUSG00000114053.1	lincRNA	3	0	0	0	0	0	0
Gm47728	ENSMUSG00000114121.1	lincRNA	0	3	0	35	37	37	32
Gm34215	ENSMUSG00000114141.1	lincRNA	2	5	4	2	1	2	0
Gm47701	ENSMUSG00000114148.1	lincRNA	7	7	10	86	99	107	116
Gm32296	ENSMUSG00000114163.1	lincRNA	4	5	2	1	2	1	1
Gm47662	ENSMUSG00000114185.1	lincRNA	2	1	9	1	1	0	0
Gm34721	ENSMUSG00000114200.1	lincRNA	6	6	8	14	7	9	15
Gm35279	ENSMUSG00000114203.1	lincRNA	22	31	37	2	3	9	5
Gm35333	ENSMUSG00000114274.1	lincRNA	4	6	1	4	1	0	1
Gm32123	ENSMUSG00000114288.1	lincRNA	0	3	3	0	0	0	1
Gm48371	ENSMUSG00000114298.1	lincRNA	0	0	0	0	1	0	1
Gm48295	ENSMUSG00000114309.1	bidirectional_promoter_lncRNA	2	3	3	11	12	10	15
Gm31452	ENSMUSG00000114311.1	lincRNA	89	62	103	27	12	14	28
Gm34961	ENSMUSG00000114354.1	lincRNA	52	48	61	10	5	1	11
Gm40916	ENSMUSG00000114355.1	lincRNA	8	6	4	0	2	0	3
Gm48596	ENSMUSG00000114360.1	lincRNA	7	13	3	12	13	5	6
2310067P03Rik	ENSMUSG00000114372.1	lincRNA	8	1	3	0	1	1	4
Gm48510	ENSMUSG00000114388.1	lincRNA	1	1	3	0	7	2	1
Gm31227	ENSMUSG00000114396.1	lincRNA	0	2	0	5	0	4	7
Gm47533	ENSMUSG00000114400.1	lincRNA	0	0	3	0	0	0	2
A930014D07Rik	ENSMUSG00000114414.1	lincRNA	3	6	11	0	0	0	1
Gm41030	ENSMUSG00000114415.1	lincRNA	3	4	1	1	0	1	1
Gm30411	ENSMUSG00000114422.1	lincRNA	55	62	37	17	33	20	21
Gm48488	ENSMUSG00000114433.1	lincRNA	4	5	2	31	26	22	31
F630042J09Rik	ENSMUSG00000114442.1	lincRNA	8	27	12	15	10	22	10
A530001N23Rik	ENSMUSG00000114452.1	lincRNA	1	3	0	7	4	10	5
Gm48879	ENSMUSG00000114468.1	lincRNA	3	2	0	1	0	1	0
Gm7644	ENSMUSG00000114553.1	lincRNA	7	9	5	1	4	7	6
5430425K12Rik	ENSMUSG00000114554.1	lincRNA	6	5	5	1	1	1	4
Gm48732	ENSMUSG00000114568.1	lincRNA	0	0	0	0	0	0	0
Gm48058	ENSMUSG00000114570.1	lincRNA	0	0	0	0	0	0	0
Gm47732	ENSMUSG00000114573.1	lincRNA	32	37	40	14	4	10	4
Gm47814	ENSMUSG00000114575.1	lincRNA	7	8	4	40	64	45	50
Gm36161	ENSMUSG00000114608.1	lincRNA	16	50	50	8	12	9	11
Gm34788	ENSMUSG00000114623.1	lincRNA	2	5	3	34	31	38	45
B230220B15Rik	ENSMUSG00000114627.1	lincRNA	7	11	11	5	2	1	6
Gm31946	ENSMUSG00000114639.1	lincRNA	0	1	0	2	0	4	2
3110006O06Rik	ENSMUSG00000114649.1	lincRNA	4	5	3	6	5	2	2
2810403G07Rik	ENSMUSG00000114656.1	lincRNA	5	11	10	2	1	3	6
Gm30918	ENSMUSG00000114665.1	lincRNA	4	20	14	6	7	3	2
Gm48384	ENSMUSG00000114669.1	lincRNA	0	0	0	0	0	0	0
1700026N04Rik	ENSMUSG00000114681.1	bidirectional_promoter_lncRNA	5	6	10	3	8	1	4
Gm9465	ENSMUSG00000114689.1	lincRNA	5	5	11	9	3	4	6
Gm47731	ENSMUSG00000114701.1	lincRNA	36	41	47	11	7	2	7
Gm31392	ENSMUSG00000114722.1	lincRNA	0	1	0	0	2	0	0
Gm47751	ENSMUSG00000114724.1	lincRNA	2	1	1	0	0	1	0
Gm47336	ENSMUSG00000114736.1	lincRNA	4	1	3	0	0	0	0
Gm47242	ENSMUSG00000114761.1	lincRNA	23	27	30	4	1	4	8
Gm48857	ENSMUSG00000114768.1	lincRNA	8	17	19	7	3	3	1
Gm49064	ENSMUSG00000114771.1	lincRNA	21	38	26	121	127	117	149
AI197445	ENSMUSG00000114780.1	lincRNA	2	4	1	29	33	25	40
Gm47754	ENSMUSG00000114784.1	lincRNA	149	112	138	17	24	24	18
Gm47730	ENSMUSG00000114791.1	lincRNA	0	3	6	0	0	0	0
Gm41118	ENSMUSG00000114815.1	lincRNA	0	0	0	1	2	2	1
AI463229	ENSMUSG00000114828.1	lincRNA	8	19	16	3	2	2	2
Gm29927	ENSMUSG00000114846.1	lincRNA	14	23	31	11	11	9	11
Gm49291	ENSMUSG00000114860.1	lincRNA	3	3	2	16	4	4	9
Gm48824	ENSMUSG00000114863.1	lincRNA	16	12	16	6	4	2	9
Gm41071	ENSMUSG00000114864.1	lincRNA	142	182	147	28	37	28	29
Gm48876	ENSMUSG00000114869.1	lincRNA	4	11	2	0	0	3	3
Gm48684	ENSMUSG00000114893.1	lincRNA	2	1	4	8	5	18	11
Gm46419	ENSMUSG00000114903.1	lincRNA	31	40	45	14	13	10	2
Gm2379	ENSMUSG00000114926.1	lincRNA	1	0	0	3	5	5	4
4930519K11Rik	ENSMUSG00000114953.1	bidirectional_promoter_lncRNA	28	12	19	123	90	106	118
G630093K05Rik	ENSMUSG00000114959.1	lincRNA	54	58	49	52	51	44	36
4933432I03Rik	ENSMUSG00000114980.1	lincRNA	13	28	31	1	4	1	0
Gm34093	ENSMUSG00000114981.1	lincRNA	3	2	2	2	1	3	1
5830448L01Rik	ENSMUSG00000115007.1	bidirectional_promoter_lncRNA	123	106	100	43	41	26	42
Gm49041	ENSMUSG00000115026.1	bidirectional_promoter_lncRNA	21	27	22	10	9	6	12
Gm49262	ENSMUSG00000115037.1	lincRNA	1	0	0	0	0	0	0
AC114585.1	ENSMUSG00000115099.1	lincRNA	3	4	1	49	43	58	53
Gm34934	ENSMUSG00000115100.1	lincRNA	12	26	14	14	11	5	9
Gm49263	ENSMUSG00000115103.1	lincRNA	0	0	0	0	0	0	0
Gm49032	ENSMUSG00000115109.1	lincRNA	12	14	20	6	5	16	17
Gm49201	ENSMUSG00000115124.1	lincRNA	43	40	43	21	15	12	22
Gm46515	ENSMUSG00000115127.1	lincRNA	32	18	20	7	7	6	7
Gm36899	ENSMUSG00000115138.1	lincRNA	0	1	18	56	34	51	51
Gm49256	ENSMUSG00000115141.1	lincRNA	4	6	8	3	1	0	3
AC154760.1	ENSMUSG00000115220.1	lincRNA	27	43	19	126	138	127	125
AU022793	ENSMUSG00000115230.1	lincRNA	199	166	114	52	38	50	39
Gm5144	ENSMUSG00000115240.1	bidirectional_promoter_lncRNA	9	5	3	5	11	7	4
Gm49010	ENSMUSG00000115309.1	lincRNA	20	22	12	6	8	3	6
Gm32618	ENSMUSG00000115317.1	lincRNA	11	11	11	81	64	71	74
4930524C18Rik	ENSMUSG00000115320.1	lincRNA	0	1	0	0	0	0	0
Gm34590	ENSMUSG00000115333.1	lincRNA	4	4	5	15	6	11	6
Gm49083	ENSMUSG00000115354.1	lincRNA	1	4	6	8	9	5	4
4930452G13Rik	ENSMUSG00000115422.1	lincRNA	17	13	11	9	5	8	12
Gm19510	ENSMUSG00000115426.1	lincRNA	27	47	18	6	3	2	7
D130009I18Rik	ENSMUSG00000115432.1	lincRNA	0	0	1	6	2	0	1
Gm49025	ENSMUSG00000115451.1	lincRNA	0	5	4	0	0	2	4
BC048602	ENSMUSG00000115453.1	lincRNA	0	0	0	0	0	0	0
Gm49217	ENSMUSG00000115468.1	lincRNA	1	0	0	0	0	0	0
Gm49249	ENSMUSG00000115480.1	lincRNA	1	4	0	3	1	3	8
Gm49207	ENSMUSG00000115497.1	lincRNA	1	4	2	0	0	0	0
Gm41335	ENSMUSG00000115520.2	lincRNA	1	0	0	0	0	0	0
Gm41206	ENSMUSG00000115532.1	lincRNA	1	2	0	0	0	0	0
5430440P10Rik	ENSMUSG00000115548.1	lincRNA	0	0	1	2	0	1	0
Gm49169	ENSMUSG00000115569.1	lincRNA	0	2	1	16	17	30	28
Gm49024	ENSMUSG00000115575.1	lincRNA	6	6	7	6	4	1	3
Gm31282	ENSMUSG00000115591.1	lincRNA	0	0	3	53	36	42	64
2900040C04Rik	ENSMUSG00000115625.1	lincRNA	632	925	576	888	730	476	396
4930556J02Rik	ENSMUSG00000115656.1	lincRNA	0	1	3	0	1	0	0
Gm2682	ENSMUSG00000115681.1	lincRNA	88	301	261	36	36	37	42
Gm49208	ENSMUSG00000115710.1	bidirectional_promoter_lncRNA	0	3	1	0	1	0	0
4930572G02Rik	ENSMUSG00000115725.1	lincRNA	1	0	2	2	2	0	0
4930432J09Rik	ENSMUSG00000115727.1	lincRNA	0	0	0	0	0	0	0
Gm34907	ENSMUSG00000115762.1	lincRNA	20	11	28	10	7	11	6
Gm49312	ENSMUSG00000115771.1	bidirectional_promoter_lncRNA	5	9	8	4	2	3	5
Bc1	ENSMUSG00000115783.1	lincRNA	14	14	16	111	29	54	43
Gm30929	ENSMUSG00000115784.1	lincRNA	0	0	1	5	9	11	4
AC160336.1	ENSMUSG00000115801.1	lincRNA	5	8	11	1	5	7	6
Gm49066	ENSMUSG00000115810.1	bidirectional_promoter_lncRNA	1	0	5	17	16	15	15
Gm46447	ENSMUSG00000115813.1	lincRNA	21	40	29	40	27	25	40
Gm10385	ENSMUSG00000115834.1	lincRNA	0	0	0	0	0	0	1
Gm49092	ENSMUSG00000115842.1	lincRNA	2	4	5	24	18	28	22
Gm48956	ENSMUSG00000115850.1	lincRNA	3	5	0	1	2	2	0
Gm17753	ENSMUSG00000115867.1	lincRNA	6	0	4	34	30	35	51
4833415N18Rik	ENSMUSG00000115936.1	lincRNA	2	2	5	3	4	5	5
AU021063	ENSMUSG00000115944.1	lincRNA	5	4	8	4	4	5	3
Gm46519	ENSMUSG00000115969.1	lincRNA	4	5	11	6	8	2	2
8430426J06Rik	ENSMUSG00000115970.1	lincRNA	0	1	4	2	3	3	8
Gm49539	ENSMUSG00000116004.1	lincRNA	46	36	27	29	42	53	40
Gm41414	ENSMUSG00000116029.1	lincRNA	47	35	49	745	535	591	773
Gm4544	ENSMUSG00000116056.1	lincRNA	15	13	10	12	17	4	6
Gm46526	ENSMUSG00000116072.1	lincRNA	1	0	0	6	3	4	13
Gm36738	ENSMUSG00000116097.1	lincRNA	35	41	32	19	11	5	8
1110013H19Rik	ENSMUSG00000116164.1	lincRNA	18	22	18	12	8	11	8
Gm49492	ENSMUSG00000116180.1	bidirectional_promoter_lncRNA	133	133	91	118	92	104	80
Gm1600	ENSMUSG00000116270.1	lincRNA	8	5	3	0	3	2	2
Gm3924	ENSMUSG00000116287.1	lincRNA	9	9	13	1	3	3	2
Gm41349	ENSMUSG00000116288.1	lincRNA	3	6	4	5	9	9	6
Gm49415	ENSMUSG00000116294.1	lincRNA	0	0	0	0	0	3	2
Gm39556	ENSMUSG00000116380.1	lincRNA	69	109	99	12	15	13	14
Gm36246	ENSMUSG00000116402.1	bidirectional_promoter_lncRNA	2	0	0	0	0	0	0
Gm34095	ENSMUSG00000116409.1	lincRNA	3	8	19	0	1	4	1
Gm49448	ENSMUSG00000116469.1	lincRNA	0	0	0	3	2	2	2
5730414N17Rik	ENSMUSG00000116506.1	lincRNA	20	25	18	16	13	9	10
Gm30371	ENSMUSG00000116525.1	lincRNA	0	0	0	17	14	16	13
AC118542.1	ENSMUSG00000116557.1	lincRNA	5	9	21	139	182	241	180
AC131800.1	ENSMUSG00000116571.1	bidirectional_promoter_lncRNA	15	21	16	15	12	10	15
AC125371.1	ENSMUSG00000116572.1	lincRNA	0	0	0	24	16	11	6
AC126280.1	ENSMUSG00000116581.1	lincRNA	0	2	1	11	14	13	10
AC154200.1	ENSMUSG00000116590.1	lincRNA	23	21	32	19	27	34	34
AC087898.2	ENSMUSG00000116604.1	lincRNA	23	37	32	16	15	25	18
AC134560.2	ENSMUSG00000116607.1	bidirectional_promoter_lncRNA	11	20	14	6	4	2	1
AC130815.1	ENSMUSG00000116617.1	lincRNA	9	7	7	10	11	15	15
AC153140.1	ENSMUSG00000116627.1	lincRNA	6	9	18	31	21	37	32
AC078895.1	ENSMUSG00000116652.1	lincRNA	0	2	2	16	19	14	32
AC154507.2	ENSMUSG00000116655.1	lincRNA	4	10	8	5	6	5	8
CT030736.1	ENSMUSG00000116660.1	lincRNA	0	2	6	6	6	3	2
AC162305.1	ENSMUSG00000116693.1	lincRNA	5	5	3	5	4	4	2
AC154378.1	ENSMUSG00000116718.1	lincRNA	2	2	3	1	1	0	3
AC125396.2	ENSMUSG00000116733.1	bidirectional_promoter_lncRNA	54	61	65	16	21	19	17
AC144408.2	ENSMUSG00000116747.1	lincRNA	2	0	0	23	11	13	12
AC125141.2	ENSMUSG00000116751.1	lincRNA	1	8	9	1	0	1	0
AC093479.1	ENSMUSG00000116754.1	lincRNA	0	1	0	0	0	1	0
AC034116.3	ENSMUSG00000116763.1	lincRNA	0	3	0	6	16	10	2
AC161376.2	ENSMUSG00000116793.1	lincRNA	5	10	4	1	7	2	3
AC129328.1	ENSMUSG00000116802.1	lincRNA	275	355	378	186	177	133	155
AC154438.1	ENSMUSG00000116814.1	lincRNA	0	0	0	0	0	1	0
AC140457.1	ENSMUSG00000116819.1	bidirectional_promoter_lncRNA	22	29	16	3	2	2	2
AC140346.1	ENSMUSG00000116846.1	lincRNA	0	0	0	0	0	0	0
AC154507.3	ENSMUSG00000116851.1	lincRNA	5	8	6	1	1	2	1
AC098838.1	ENSMUSG00000116852.1	lincRNA	2	4	3	6	3	3	5
AC165953.2	ENSMUSG00000116858.1	lincRNA	242	270	215	226	235	183	188
AC164424.1	ENSMUSG00000116883.1	lincRNA	6	10	12	23	37	33	33
AC113006.1	ENSMUSG00000116898.1	bidirectional_promoter_lncRNA	9	8	10	11	12	12	14
AC130815.2	ENSMUSG00000116946.1	lincRNA	3	12	8	3	8	6	4
AC140186.1	ENSMUSG00000116957.1	lincRNA	19	45	61	6	9	9	13
AC117662.4	ENSMUSG00000116961.1	lincRNA	30	43	45	9	10	10	4
AC091463.1	ENSMUSG00000116965.1	lincRNA	5	3	5	3	0	0	0
AC109204.1	ENSMUSG00000116974.1	lincRNA	2	10	3	0	2	2	0
AC150035.3	ENSMUSG00000116987.1	lincRNA	14	41	43	3	3	11	8
CT010496.1	ENSMUSG00000117003.1	bidirectional_promoter_lncRNA	8	6	9	28	18	13	13
AC167363.1	ENSMUSG00000117007.1	lincRNA	2	1	1	1	3	8	2
CT486005.1	ENSMUSG00000117011.1	lincRNA	7	7	9	110	91	100	118
AC173344.1	ENSMUSG00000117042.1	lincRNA	9	9	9	111	101	119	124
AC127690.2	ENSMUSG00000117048.1	lincRNA	0	0	0	5	0	1	0
AC122487.1	ENSMUSG00000117069.1	lincRNA	37	30	25	63	73	69	70
CAAA01141682.2	ENSMUSG00000117070.1	lincRNA	3	2	5	1	3	1	3
AC154187.1	ENSMUSG00000117079.1	lincRNA	39	73	101	14	15	14	8
CT025867.1	ENSMUSG00000117080.1	bidirectional_promoter_lncRNA	5	11	13	2	4	2	6
CAAA01189291.1	ENSMUSG00000117157.1	lincRNA	0	0	0	0	0	0	0
AC126937.2	ENSMUSG00000117171.1	bidirectional_promoter_lncRNA	95	98	74	230	219	304	323
A230051N06Rik	ENSMUSG00000117172.1	lincRNA	3	3	6	96	122	91	121
AC154488.1	ENSMUSG00000117204.1	lincRNA	0	0	0	0	0	0	0
CT025671.1	ENSMUSG00000117220.1	lincRNA	0	1	0	41	73	38	40
CT025659.1	ENSMUSG00000117229.1	lincRNA	4	1	2	0	0	0	5
CT025659.2	ENSMUSG00000117250.1	lincRNA	29	35	33	17	28	45	47
AC171111.1	ENSMUSG00000117254.1	lincRNA	1	1	4	25	33	34	30
AC140278.1	ENSMUSG00000117255.1	bidirectional_promoter_lncRNA	37	48	50	87	68	67	78
AC166110.4	ENSMUSG00000117278.1	lincRNA	61	69	45	113	98	77	87
AC144797.2	ENSMUSG00000117289.1	bidirectional_promoter_lncRNA	5	6	14	11	17	22	16
CT025652.2	ENSMUSG00000117303.1	bidirectional_promoter_lncRNA	44	79	49	7	11	4	9
AC154218.2	ENSMUSG00000117315.1	lincRNA	152	161	178	43	41	37	32
CT025659.3	ENSMUSG00000117335.1	bidirectional_promoter_lncRNA	19	26	30	13	11	20	14
AC134446.1	ENSMUSG00000117341.1	lincRNA	1	0	1	0	1	0	1
4930408O17Rik	ENSMUSG00000021101.2	lincRNA	0	1	2	4	4	9	8
Gm5546	ENSMUSG00000022187.2	lincRNA	0	0	0	4	5	6	1
4933427E13Rik	ENSMUSG00000033015.16	lincRNA	0	0	0	0	1	0	2
Pldi	ENSMUSG00000037247.3	lincRNA	0	0	0	0	1	1	1
1700017G19Rik	ENSMUSG00000037884.6	lincRNA	1	0	0	0	1	1	0
2410017I17Rik	ENSMUSG00000038311.13	lincRNA	0	0	4	0	1	0	2
Gm13749	ENSMUSG00000044689.5	lincRNA	0	2	0	5	3	7	5
A930104D05Rik	ENSMUSG00000045339.7	lincRNA	0	0	0	3	4	2	3
4933440M02Rik	ENSMUSG00000045928.2	lincRNA	0	0	0	1	2	2	3
D830044D21Rik	ENSMUSG00000046005.4	lincRNA	0	3	0	0	1	0	0
1110008E08Rik	ENSMUSG00000046119.2	lincRNA	0	0	0	4	2	0	0
4931429P17Rik	ENSMUSG00000047324.5	lincRNA	1	0	0	2	1	1	4
A930002I21Rik	ENSMUSG00000050179.3	lincRNA	7	6	9	0	2	1	0
Gm5084	ENSMUSG00000050765.3	lincRNA	0	0	0	8	8	7	0
9230109A22Rik	ENSMUSG00000051237.7	lincRNA	0	0	0	0	1	1	2
Gm9871	ENSMUSG00000052236.7	lincRNA	0	0	0	0	1	0	0
Gm9898	ENSMUSG00000053185.2	lincRNA	0	0	3	5	9	2	2
A530021J07Rik	ENSMUSG00000053528.6	lincRNA	2	0	0	1	4	2	1
Gm9915	ENSMUSG00000053640.2	lincRNA	0	1	0	0	2	1	0
A730045E13Rik	ENSMUSG00000053979.4	lincRNA	0	0	0	7	3	3	5
4930553M12Rik	ENSMUSG00000054351.2	lincRNA	0	1	1	0	1	0	1
4930583K01Rik	ENSMUSG00000055159.7	bidirectional_promoter_lncRNA	0	2	0	0	4	1	2
Gm9979	ENSMUSG00000055732.1	lincRNA	0	0	0	0	3	0	2
Gm16294	ENSMUSG00000056332.4	lincRNA	0	0	0	6	4	5	8
Gm10032	ENSMUSG00000057913.3	lincRNA	0	0	0	0	1	2	1
Gm10062	ENSMUSG00000059244.6	lincRNA	0	1	7	9	3	5	5
5730460C07Rik	ENSMUSG00000062046.1	lincRNA	2	2	4	0	1	0	0
Gm10113	ENSMUSG00000062282.4	lincRNA	0	0	0	0	1	0	0
Gm12866	ENSMUSG00000066060.5	lincRNA	0	0	0	3	3	0	0
Gm12511	ENSMUSG00000066176.3	lincRNA	0	0	0	1	1	1	0
AY702103	ENSMUSG00000067103.6	lincRNA	0	3	0	0	2	0	0
Gm14149	ENSMUSG00000067352.6	lincRNA	0	0	0	0	1	0	1
4930589L23Rik	ENSMUSG00000068957.1	lincRNA	1	5	4	5	4	2	6
Gm7125	ENSMUSG00000069996.3	lincRNA	0	1	1	3	1	5	2
E230015B07Rik	ENSMUSG00000071332.11	bidirectional_promoter_lncRNA	2	4	4	6	4	5	3
D6Ertd474e	ENSMUSG00000072679.10	lincRNA	0	1	3	2	5	5	0
9230009I02Rik	ENSMUSG00000072982.1	lincRNA	0	0	0	2	2	2	2
9330158H04Rik	ENSMUSG00000073154.10	lincRNA	2	3	1	19	26	22	31
Gm10479	ENSMUSG00000073184.4	lincRNA	1	2	1	0	3	5	2
Gm833	ENSMUSG00000073699.3	lincRNA	0	0	0	0	1	0	0
4933407E24Rik	ENSMUSG00000073759.6	lincRNA	0	0	0	0	1	0	0
Gm10684	ENSMUSG00000074385.3	lincRNA	0	1	0	3	3	2	3
Gm10710	ENSMUSG00000074517.2	lincRNA	0	0	0	8	4	5	7
Gm10787	ENSMUSG00000074919.2	lincRNA	0	0	0	0	1	0	0
4932412D23Rik	ENSMUSG00000075070.6	lincRNA	1	2	1	2	1	1	3
Haglr	ENSMUSG00000075277.5	bidirectional_promoter_lncRNA	1	0	0	5	7	2	1
Gm1968	ENSMUSG00000075286.4	lincRNA	1	0	3	3	4	8	3
4930588K23Rik	ENSMUSG00000075335.3	lincRNA	0	0	0	0	2	0	0
Gm47854	ENSMUSG00000078308.2	lincRNA	0	0	0	2	4	2	2
D030018L15Rik	ENSMUSG00000078925.11	lincRNA	0	0	0	2	1	2	4
Lncenc1	ENSMUSG00000078952.9	lincRNA	0	3	0	34	30	56	61
Gm3985	ENSMUSG00000079070.10	lincRNA	0	0	0	0	1	1	2
Gm3054	ENSMUSG00000079174.3	lincRNA	0	0	0	0	2	0	0
Gm12532	ENSMUSG00000084754.1	lincRNA	0	0	3	3	2	3	0
1700057H15Rik	ENSMUSG00000084757.7	lincRNA	0	0	2	7	9	7	7
Gm12798	ENSMUSG00000084758.1	lincRNA	0	0	1	2	3	2	2
Platr3	ENSMUSG00000084762.1	lincRNA	0	0	0	0	2	0	0
Gm12714	ENSMUSG00000084766.1	lincRNA	0	1	0	0	1	0	0
Gm12159	ENSMUSG00000084773.1	lincRNA	1	3	9	0	2	0	1
Gm14110	ENSMUSG00000084774.1	lincRNA	0	0	0	0	1	0	0
Gm16741	ENSMUSG00000084775.2	lincRNA	4	1	5	5	1	1	4
Gm17216	ENSMUSG00000084823.2	lincRNA	2	3	2	1	11	14	7
Gm13063	ENSMUSG00000084869.1	lincRNA	2	6	2	4	8	7	6
C030047K22Rik	ENSMUSG00000084873.3	lincRNA	0	0	0	6	5	9	15
Gm12371	ENSMUSG00000084898.1	lincRNA	0	0	0	15	10	30	21
Gm14827	ENSMUSG00000084904.1	lincRNA	4	4	9	364	358	365	384
Gm13794	ENSMUSG00000084906.1	lincRNA	0	0	0	0	1	0	1
Gm14684	ENSMUSG00000084944.1	lincRNA	0	0	0	0	6	0	0
2810471M01Rik	ENSMUSG00000084966.1	lincRNA	0	0	0	0	4	1	3
Gm13848	ENSMUSG00000084973.2	lincRNA	0	0	0	0	2	1	2
Gm11419	ENSMUSG00000084996.1	lincRNA	0	0	0	4	7	12	12
Gm13715	ENSMUSG00000085025.1	lincRNA	4	0	0	3	2	0	2
Gm12031	ENSMUSG00000085035.1	lincRNA	1	3	0	4	2	1	1
Gm11750	ENSMUSG00000085059.1	lincRNA	0	0	0	3	3	4	4
Gm13049	ENSMUSG00000085097.1	lincRNA	0	0	0	0	1	0	0
B130011K05Rik	ENSMUSG00000085113.1	lincRNA	0	1	1	4	2	2	0
Gm12589	ENSMUSG00000085126.1	lincRNA	0	2	2	0	1	1	0
Gm11496	ENSMUSG00000085152.1	lincRNA	0	0	0	0	2	0	0
Gm14264	ENSMUSG00000085158.1	lincRNA	0	1	0	1	1	0	3
D830026I12Rik	ENSMUSG00000085171.7	lincRNA	0	0	0	2	1	1	0
Gm16013	ENSMUSG00000085230.1	lincRNA	1	0	0	1	1	0	1
Gm12576	ENSMUSG00000085235.1	lincRNA	0	0	0	8	18	5	12
4930479D17Rik	ENSMUSG00000085238.1	lincRNA	2	7	5	9	3	9	12
8430437L04Rik	ENSMUSG00000085252.1	lincRNA	1	0	0	1	1	1	0
Gm13264	ENSMUSG00000085257.2	lincRNA	1	0	0	2	2	1	2
Gm13814	ENSMUSG00000085261.1	lincRNA	0	1	0	0	1	1	5
Gm14487	ENSMUSG00000085275.1	lincRNA	2	2	0	0	1	1	2
Gm11548	ENSMUSG00000085320.1	lincRNA	0	0	0	0	2	0	0
Gm11415	ENSMUSG00000085378.1	lincRNA	0	0	0	0	1	0	0
Gm12111	ENSMUSG00000085402.1	lincRNA	0	1	0	0	1	0	0
4732490B19Rik	ENSMUSG00000085421.1	lincRNA	0	2	0	1	1	3	1
Gm14344	ENSMUSG00000085428.1	lincRNA	0	0	0	0	2	2	3
Gm13485	ENSMUSG00000085429.1	lincRNA	0	0	0	0	2	1	2
4930440I19Rik	ENSMUSG00000085431.7	lincRNA	0	0	1	0	2	0	2
Gm40614	ENSMUSG00000085451.2	lincRNA	0	1	2	1	1	0	0
Gm12018	ENSMUSG00000085453.1	lincRNA	0	0	0	5	1	2	2
1700012C14Rik	ENSMUSG00000085470.1	lincRNA	1	0	5	0	3	1	6
Gm14055	ENSMUSG00000085504.1	lincRNA	0	0	0	0	1	0	1
Gm12082	ENSMUSG00000085510.1	lincRNA	0	0	0	0	1	0	1
2610028E06Rik	ENSMUSG00000085562.7	lincRNA	1	0	3	9	5	8	14
3110099E03Rik	ENSMUSG00000085582.7	lincRNA	0	0	0	2	3	3	3
E330012B07Rik	ENSMUSG00000085600.7	lincRNA	0	0	0	2	3	0	6
G630018N14Rik	ENSMUSG00000085620.2	lincRNA	2	0	0	5	13	12	17
4930465M20Rik	ENSMUSG00000085641.1	lincRNA	0	0	0	1	2	1	2
Gm12536	ENSMUSG00000085654.1	lincRNA	1	0	0	8	12	24	19
Gm13180	ENSMUSG00000085656.1	lincRNA	0	0	0	0	1	0	1
Gm12022	ENSMUSG00000085675.1	lincRNA	0	0	0	2	1	0	1
Gm13371	ENSMUSG00000085693.1	lincRNA	0	2	1	0	2	1	0
Gm16046	ENSMUSG00000085705.1	lincRNA	1	5	4	51	42	54	57
Gm2018	ENSMUSG00000085798.1	lincRNA	1	0	0	2	3	2	0
Gm12023	ENSMUSG00000085806.1	lincRNA	0	0	1	1	4	1	0
Gm13003	ENSMUSG00000085833.2	lincRNA	0	0	0	0	3	1	3
C330019F10Rik	ENSMUSG00000085864.1	lincRNA	0	0	0	0	1	3	0
Gm12829	ENSMUSG00000085870.1	lincRNA	1	1	0	2	1	1	1
Gm14061	ENSMUSG00000085911.1	lincRNA	1	1	0	8	12	18	9
Gm13572	ENSMUSG00000085975.1	lincRNA	0	4	2	1	1	1	1
Gm13816	ENSMUSG00000085976.1	lincRNA	0	1	0	0	1	1	4
Gm12408	ENSMUSG00000085980.2	lincRNA	0	0	1	2	2	6	4
Gm11682	ENSMUSG00000085985.1	lincRNA	1	2	1	0	1	0	1
Gm13403	ENSMUSG00000085987.2	lincRNA	3	0	0	7	11	3	5
4933406G16Rik	ENSMUSG00000086025.1	lincRNA	0	0	0	3	2	1	2
Gm12243	ENSMUSG00000086028.1	lincRNA	1	1	1	17	21	15	28
Gm16085	ENSMUSG00000086037.1	lincRNA	1	1	0	0	1	0	0
A330043C09Rik	ENSMUSG00000086044.1	lincRNA	0	0	0	2	1	0	0
Gm15328	ENSMUSG00000086095.2	lincRNA	0	2	1	96	91	91	110
Gm12718	ENSMUSG00000086136.1	lincRNA	0	3	1	0	2	2	3
9030622O22Rik	ENSMUSG00000086141.7	lincRNA	0	0	0	4	4	4	5
Gm15729	ENSMUSG00000086146.1	lincRNA	6	2	5	6	9	16	14
Gm12860	ENSMUSG00000086187.1	lincRNA	0	0	0	3	3	10	6
Gm14258	ENSMUSG00000086238.1	lincRNA	0	0	0	0	4	4	0
A930031H19Rik	ENSMUSG00000086262.7	lincRNA	0	0	0	0	1	0	3
Gm15138	ENSMUSG00000086286.1	lincRNA	1	0	5	19	13	12	11
Gm16933	ENSMUSG00000086289.3	lincRNA	2	0	1	2	2	3	4
Gm13790	ENSMUSG00000086302.1	lincRNA	0	0	0	0	1	0	0
Gm16087	ENSMUSG00000086319.1	lincRNA	0	0	0	0	1	0	1
Gm13200	ENSMUSG00000086326.1	lincRNA	0	0	0	3	2	8	3
2700033N17Rik	ENSMUSG00000086328.1	lincRNA	1	4	0	3	6	6	5
Gm13497	ENSMUSG00000086349.1	lincRNA	0	0	0	1	1	0	0
Gm13481	ENSMUSG00000086353.1	lincRNA	3	0	0	7	7	8	9
1700061J23Rik	ENSMUSG00000086366.1	lincRNA	0	0	0	0	1	0	0
E330017L17Rik	ENSMUSG00000086369.7	lincRNA	1	0	0	1	2	0	1
9330198N18Rik	ENSMUSG00000086405.1	lincRNA	3	4	3	14	5	15	16
Gm12069	ENSMUSG00000086439.1	lincRNA	3	0	0	0	1	1	0
Gm15046	ENSMUSG00000086441.1	lincRNA	0	0	0	2	2	2	1
9130204K15Rik	ENSMUSG00000086474.2	lincRNA	0	0	0	3	1	3	3
Gm14102	ENSMUSG00000086478.1	lincRNA	0	0	0	0	2	0	0
Gm15458	ENSMUSG00000086485.2	lincRNA	0	0	0	0	2	1	1
Gm12600	ENSMUSG00000086512.1	lincRNA	0	0	0	2	5	0	0
Gm4473	ENSMUSG00000086522.1	bidirectional_promoter_lncRNA	0	0	0	2	1	1	3
Gm15609	ENSMUSG00000086602.1	lincRNA	4	0	3	125	129	99	122
Gm13470	ENSMUSG00000086644.1	lincRNA	0	0	1	0	1	1	0
Gm12088	ENSMUSG00000086707.1	lincRNA	2	0	1	0	1	0	1
4930407G08Rik	ENSMUSG00000086713.1	lincRNA	0	0	0	0	1	0	0
B230112J18Rik	ENSMUSG00000086715.1	lincRNA	0	0	0	1	6	0	3
Gm6117	ENSMUSG00000086732.1	lincRNA	1	0	0	0	1	2	2
Gm12037	ENSMUSG00000086749.1	lincRNA	0	2	0	2	2	6	1
Gm13912	ENSMUSG00000086758.1	lincRNA	0	0	0	2	1	0	1
1700080G11Rik	ENSMUSG00000086771.1	lincRNA	0	1	0	1	4	0	3
1700092C02Rik	ENSMUSG00000086781.1	lincRNA	0	0	0	0	1	0	0
Gm43154	ENSMUSG00000086804.8	lincRNA	3	1	3	71	79	62	86
4930461C15Rik	ENSMUSG00000086827.1	lincRNA	0	2	0	0	3	1	3
Gm13844	ENSMUSG00000086855.1	lincRNA	1	3	3	36	52	51	63
4933430M04Rik	ENSMUSG00000086892.1	lincRNA	0	0	0	1	1	5	0
Gm11728	ENSMUSG00000086902.7	lincRNA	0	0	0	6	9	5	13
Hotair	ENSMUSG00000086903.4	lincRNA	0	0	0	0	1	0	0
Gm4926	ENSMUSG00000086909.1	lincRNA	0	0	0	2	2	6	4
Gm11766	ENSMUSG00000086924.1	lincRNA	0	0	1	2	3	7	5
Gm14532	ENSMUSG00000086931.1	lincRNA	1	2	3	24	22	35	31
Gm13530	ENSMUSG00000086939.1	lincRNA	0	0	0	5	5	3	1
Gm12746	ENSMUSG00000086940.1	lincRNA	0	0	0	0	1	0	0
Gm13017	ENSMUSG00000086960.1	lincRNA	0	0	0	0	1	0	0
4933435F18Rik	ENSMUSG00000086978.1	lincRNA	0	0	0	0	2	2	2
Gm12171	ENSMUSG00000086981.2	lincRNA	1	0	0	0	3	0	0
Gm14133	ENSMUSG00000087029.1	lincRNA	0	0	0	1	6	5	7
Gm13874	ENSMUSG00000087032.1	lincRNA	0	0	0	0	1	0	0
Gm14033	ENSMUSG00000087040.1	lincRNA	0	0	1	12	9	5	7
Gm12505	ENSMUSG00000087070.1	lincRNA	0	0	0	0	1	0	0
Gm12068	ENSMUSG00000087085.1	lincRNA	2	0	1	2	6	12	6
Gm7237	ENSMUSG00000087112.1	lincRNA	0	0	0	0	3	1	0
Gm12324	ENSMUSG00000087116.1	lincRNA	0	0	0	4	7	13	4
Gm12756	ENSMUSG00000087127.1	lincRNA	0	4	2	10	10	5	6
Gm14228	ENSMUSG00000087147.1	lincRNA	0	0	0	1	1	0	2
Gm12153	ENSMUSG00000087172.1	lincRNA	0	0	0	0	1	1	1
Gm13373	ENSMUSG00000087196.1	lincRNA	1	4	3	3	3	3	10
Gm14015	ENSMUSG00000087226.1	lincRNA	0	0	0	2	1	0	1
Gm12827	ENSMUSG00000087228.1	lincRNA	0	1	0	0	6	2	2
Gm13832	ENSMUSG00000087292.1	lincRNA	2	3	0	4	16	16	21
Gm12130	ENSMUSG00000087296.1	lincRNA	1	0	0	5	6	8	6
Gm13833	ENSMUSG00000087312.1	lincRNA	0	0	0	1	1	0	0
Gm13652	ENSMUSG00000087333.1	lincRNA	1	1	0	3	3	3	1
Gm15627	ENSMUSG00000087344.1	lincRNA	0	1	0	6	5	6	6
Gm15104	ENSMUSG00000087360.2	lincRNA	0	1	1	4	3	11	3
Gm14696	ENSMUSG00000087369.1	lincRNA	0	0	0	0	1	0	0
Gm13849	ENSMUSG00000087379.1	lincRNA	0	0	0	0	1	1	1
Gm11431	ENSMUSG00000087407.1	lincRNA	0	0	0	0	1	1	0
2310065F04Rik	ENSMUSG00000087410.7	lincRNA	0	0	1	2	5	0	1
Gm15906	ENSMUSG00000087416.1	lincRNA	0	0	0	10	6	6	11
Gm13564	ENSMUSG00000087422.1	lincRNA	0	0	0	2	1	1	1
Gm12862	ENSMUSG00000087464.1	lincRNA	1	3	3	0	1	0	1
A630031M04Rik	ENSMUSG00000087470.1	lincRNA	0	0	0	4	2	0	4
1700112K13Rik	ENSMUSG00000087510.1	lincRNA	0	0	0	0	1	0	0
4930577H14Rik	ENSMUSG00000087517.1	lincRNA	0	0	0	0	1	0	0
Gm14246	ENSMUSG00000087536.1	lincRNA	2	0	0	28	21	25	26
Platr27	ENSMUSG00000087547.1	lincRNA	0	5	3	0	1	0	0
Gm12976	ENSMUSG00000087575.7	lincRNA	2	1	0	5	5	3	8
Gm14114	ENSMUSG00000087618.1	lincRNA	0	1	0	3	2	0	2
E130018N17Rik	ENSMUSG00000087648.1	lincRNA	4	10	3	2	4	2	5
Gm11373	ENSMUSG00000087662.2	lincRNA	3	1	0	2	1	2	0
Gm14120	ENSMUSG00000087678.1	lincRNA	0	1	0	31	35	41	39
Gm16025	ENSMUSG00000089652.1	lincRNA	0	0	0	0	1	0	0
2310075C17Rik	ENSMUSG00000089718.1	lincRNA	0	0	0	1	1	0	3
Gm15628	ENSMUSG00000089733.1	lincRNA	3	1	0	0	1	0	0
Gm15749	ENSMUSG00000089830.1	lincRNA	0	0	2	1	2	2	3
Gm17300	ENSMUSG00000091021.1	lincRNA	1	0	3	24	21	36	36
Gm2895	ENSMUSG00000091412.1	bidirectional_promoter_lncRNA	0	2	0	5	5	6	1
BB019430	ENSMUSG00000091526.2	lincRNA	0	1	0	0	1	0	0
4930471C04Rik	ENSMUSG00000091686.1	lincRNA	0	0	0	36	19	35	26
Gm20443	ENSMUSG00000092219.1	lincRNA	1	1	5	1	5	2	1
1700116B05Rik	ENSMUSG00000092276.2	lincRNA	1	1	2	0	1	0	0
Gm26940	ENSMUSG00000092338.1	lincRNA	0	2	0	3	2	3	0
Gm20684	ENSMUSG00000093405.1	bidirectional_promoter_lncRNA	0	1	2	4	12	2	7
Gm20611	ENSMUSG00000093568.1	lincRNA	0	0	2	0	1	0	1
Gm20617	ENSMUSG00000093658.1	lincRNA	0	0	0	1	1	0	2
Gm20681	ENSMUSG00000093682.1	lincRNA	0	1	2	1	3	2	0
Gm20609	ENSMUSG00000093732.1	lincRNA	0	0	0	0	1	0	0
AU023070	ENSMUSG00000093771.1	lincRNA	0	0	0	0	1	0	0
Gm10067	ENSMUSG00000095279.2	lincRNA	0	0	0	1	2	5	6
1700036A12Rik	ENSMUSG00000095956.2	lincRNA	0	2	1	11	2	8	4
Gm26822	ENSMUSG00000096921.1	lincRNA	0	0	3	3	1	4	4
Gm3510	ENSMUSG00000096936.1	lincRNA	0	1	0	25	37	48	50
Gm26723	ENSMUSG00000096947.1	lincRNA	3	0	2	0	1	3	2
Gm26883	ENSMUSG00000096972.7	lincRNA	0	0	0	1	4	0	1
Gm26851	ENSMUSG00000096978.1	lincRNA	0	0	0	1	2	4	3
D930007P13Rik	ENSMUSG00000097003.1	lincRNA	0	2	3	1	4	6	5
Gm26705	ENSMUSG00000097015.2	lincRNA	0	0	0	5	4	3	3
Gm26872	ENSMUSG00000097018.2	lincRNA	0	0	0	1	1	0	0
Gm26786	ENSMUSG00000097026.1	lincRNA	6	4	3	0	5	2	0
Gm26819	ENSMUSG00000097033.1	lincRNA	1	1	2	0	1	1	1
Gm26692	ENSMUSG00000097035.2	lincRNA	0	6	5	3	3	2	3
Gm26818	ENSMUSG00000097037.1	lincRNA	0	0	0	1	1	0	0
Gm10556	ENSMUSG00000097043.1	lincRNA	0	0	0	0	1	0	0
Gm4262	ENSMUSG00000097056.1	lincRNA	3	2	1	2	1	0	0
4933440J02Rik	ENSMUSG00000097082.1	lincRNA	0	0	0	0	2	0	0
Gm26548	ENSMUSG00000097094.1	lincRNA	0	0	0	1	1	4	0
Gm26547	ENSMUSG00000097095.1	lincRNA	0	0	0	7	1	4	3
Gm26581	ENSMUSG00000097108.1	lincRNA	0	1	0	1	1	1	0
Gm26884	ENSMUSG00000097128.1	lincRNA	3	4	2	1	1	2	1
Gm26772	ENSMUSG00000097136.1	lincRNA	0	0	1	7	6	7	5
Gm4211	ENSMUSG00000097146.1	lincRNA	3	1	2	10	15	14	14
Gm26516	ENSMUSG00000097158.1	lincRNA	0	0	0	0	1	1	1
4930444M15Rik	ENSMUSG00000097172.1	lincRNA	0	0	0	7	4	5	5
Gm17501	ENSMUSG00000097183.2	lincRNA	2	5	0	10	15	6	11
Gm26665	ENSMUSG00000097196.2	lincRNA	0	0	0	0	1	0	0
Gm26700	ENSMUSG00000097201.1	lincRNA	0	0	1	1	2	2	0
Gm26599	ENSMUSG00000097220.1	lincRNA	0	0	2	2	1	7	2
Gm26889	ENSMUSG00000097249.1	lincRNA	0	0	0	17	9	13	13
Gm26767	ENSMUSG00000097258.1	lincRNA	0	1	0	0	3	2	0
Gm26683	ENSMUSG00000097285.1	lincRNA	0	0	0	0	1	0	0
Gm26835	ENSMUSG00000097300.1	lincRNA	3	3	2	5	2	2	1
Gm26834	ENSMUSG00000097307.1	lincRNA	8	6	3	3	2	1	6
Gm17281	ENSMUSG00000097317.1	lincRNA	2	1	1	24	20	32	16
2610020F03Rik	ENSMUSG00000097332.1	lincRNA	2	0	0	0	1	0	1
Gm2464	ENSMUSG00000097338.1	lincRNA	0	0	0	1	3	4	3
Gm26773	ENSMUSG00000097358.1	lincRNA	3	2	3	0	1	0	2
Gm26874	ENSMUSG00000097374.1	lincRNA	0	0	0	1	2	2	1
Gm26815	ENSMUSG00000097384.1	lincRNA	3	0	2	0	2	0	1
Gm26785	ENSMUSG00000097390.1	lincRNA	0	0	0	0	1	1	1
D030068K23Rik	ENSMUSG00000097393.8	lincRNA	0	1	2	13	6	8	20
Gm26744	ENSMUSG00000097401.1	lincRNA	0	0	1	2	3	0	0
4933408J17Rik	ENSMUSG00000097407.1	lincRNA	1	1	1	0	4	1	1
Gm26831	ENSMUSG00000097408.1	lincRNA	0	1	1	2	1	0	0
Gm26668	ENSMUSG00000097410.1	lincRNA	2	1	1	6	5	4	5
1700030M09Rik	ENSMUSG00000097424.2	bidirectional_promoter_lncRNA	0	2	2	1	1	2	1
Gm16630	ENSMUSG00000097434.2	lincRNA	0	0	0	5	7	8	7
Gm26783	ENSMUSG00000097435.1	lincRNA	0	0	0	3	4	0	4
Gm26894	ENSMUSG00000097453.1	lincRNA	0	1	0	8	14	16	34
Gm26697	ENSMUSG00000097458.1	lincRNA	0	0	0	3	4	4	9
Gm26733	ENSMUSG00000097469.1	lincRNA	1	1	2	0	1	1	1
Gm17733	ENSMUSG00000097486.2	bidirectional_promoter_lncRNA	3	0	1	4	6	4	9
4930467D21Rik	ENSMUSG00000097516.7	lincRNA	0	0	0	7	15	15	18
4930558J18Rik	ENSMUSG00000097519.2	lincRNA	2	4	11	0	1	4	2
Gm26846	ENSMUSG00000097524.1	lincRNA	2	1	1	18	7	7	12
Gm26752	ENSMUSG00000097541.1	lincRNA	0	0	0	7	5	2	4
Gm805	ENSMUSG00000097543.1	lincRNA	0	1	0	3	5	3	1
Gm26749	ENSMUSG00000097546.1	lincRNA	1	2	2	1	1	2	2
Gm26798	ENSMUSG00000097578.1	lincRNA	2	3	0	5	7	2	6
Gm5432	ENSMUSG00000097580.1	bidirectional_promoter_lncRNA	2	3	0	8	1	2	5
A330032B11Rik	ENSMUSG00000097591.1	lincRNA	0	2	0	8	2	2	6
Gm26507	ENSMUSG00000097618.1	lincRNA	0	0	0	5	2	7	10
4930519A11Rik	ENSMUSG00000097627.2	lincRNA	0	0	0	2	1	0	0
Platr4	ENSMUSG00000097639.2	lincRNA	0	0	0	0	2	0	0
4921507G05Rik	ENSMUSG00000097650.1	bidirectional_promoter_lncRNA	0	0	2	1	1	0	1
Gm26764	ENSMUSG00000097667.1	lincRNA	0	0	0	0	1	1	0
Gm26761	ENSMUSG00000097668.2	lincRNA	0	1	1	3	7	6	8
Gm26611	ENSMUSG00000097677.1	lincRNA	0	0	0	0	1	0	0
4930554H23Rik	ENSMUSG00000097682.1	lincRNA	1	0	0	0	1	2	1
G730013B05Rik	ENSMUSG00000097694.8	lincRNA	0	2	7	1	2	0	1
Gm26905	ENSMUSG00000097695.1	lincRNA	1	0	0	6	5	1	0
4833412C05Rik	ENSMUSG00000097697.2	lincRNA	1	0	1	1	2	5	2
Gm26906	ENSMUSG00000097698.1	lincRNA	0	0	0	2	4	5	10
Gm17508	ENSMUSG00000097701.1	lincRNA	0	0	1	0	1	1	2
2310026I22Rik	ENSMUSG00000097710.1	lincRNA	2	8	7	44	26	30	29
B930082K07Rik	ENSMUSG00000097734.1	lincRNA	2	8	2	5	2	4	8
Gm26530	ENSMUSG00000097737.1	lincRNA	0	0	0	0	1	1	0
Gm26535	ENSMUSG00000097742.1	lincRNA	1	1	0	0	1	0	1
Ptgs2os2	ENSMUSG00000097754.1	lincRNA	0	8	1	2	1	1	2
Gm26635	ENSMUSG00000097764.1	lincRNA	2	3	0	11	13	16	21
Gm26776	ENSMUSG00000097770.1	lincRNA	0	0	2	2	1	3	4
Gm26593	ENSMUSG00000097824.1	lincRNA	1	0	0	2	1	0	0
4930511A02Rik	ENSMUSG00000097841.2	lincRNA	0	0	0	0	1	0	1
Gm26755	ENSMUSG00000097843.1	lincRNA	0	1	0	7	5	5	5
Gm807	ENSMUSG00000097848.2	lincRNA	2	1	2	2	4	1	0
Gm26859	ENSMUSG00000097862.1	lincRNA	1	1	0	11	8	12	11
Gm26704	ENSMUSG00000097875.2	bidirectional_promoter_lncRNA	1	0	1	1	1	0	0
Gm26682	ENSMUSG00000097888.1	lincRNA	2	6	4	21	29	29	30
5033428I22Rik	ENSMUSG00000097910.2	lincRNA	0	0	0	0	1	0	0
6330403N20Rik	ENSMUSG00000097912.1	lincRNA	1	4	0	11	2	8	7
Gm6999	ENSMUSG00000097927.2	lincRNA	0	0	1	13	18	25	18
Gm26578	ENSMUSG00000097928.1	lincRNA	0	3	1	19	13	21	19
C330002G04Rik	ENSMUSG00000097930.1	lincRNA	4	5	5	6	6	5	7
Gm27000	ENSMUSG00000097961.1	lincRNA	1	0	0	40	42	57	57
Gm26953	ENSMUSG00000097986.2	lincRNA	3	0	2	17	32	46	39
Gm27048	ENSMUSG00000098001.1	lincRNA	0	0	0	0	1	2	0
Gm27253	ENSMUSG00000098340.1	lincRNA	1	1	0	30	28	23	41
Gm27167	ENSMUSG00000098534.1	lincRNA	0	0	0	1	2	1	1
Gm5118	ENSMUSG00000098854.1	lincRNA	0	0	0	2	1	2	1
Gm27242	ENSMUSG00000099054.1	lincRNA	0	0	0	1	1	1	7
Gm10637	ENSMUSG00000099207.7	lincRNA	0	0	0	0	1	2	2
5730419F03Rik	ENSMUSG00000099364.1	lincRNA	0	0	0	1	1	4	3
Platr10	ENSMUSG00000099370.1	lincRNA	0	4	1	0	1	1	0
2310015D24Rik	ENSMUSG00000099411.1	lincRNA	0	2	0	0	5	4	8
1600019K03Rik	ENSMUSG00000099429.1	lincRNA	0	0	0	0	1	0	0
Gm28502	ENSMUSG00000099452.1	lincRNA	0	0	0	1	2	0	0
Gm28271	ENSMUSG00000099468.1	lincRNA	0	0	1	7	1	1	7
Gm28822	ENSMUSG00000099503.1	lincRNA	0	0	0	2	1	1	2
Gm28703	ENSMUSG00000099512.1	lincRNA	0	1	0	12	8	9	11
Gm28511	ENSMUSG00000099664.1	lincRNA	0	0	0	0	1	0	0
Gm28077	ENSMUSG00000099715.2	lincRNA	0	0	0	3	3	2	4
Dalir	ENSMUSG00000099784.1	lincRNA	2	0	2	18	27	28	27
Gm29168	ENSMUSG00000099798.1	lincRNA	0	0	0	0	1	0	0
Gm29374	ENSMUSG00000099839.1	lincRNA	0	1	0	15	9	8	17
Gm29328	ENSMUSG00000099853.3	lincRNA	0	1	0	0	1	1	1
Gm28178	ENSMUSG00000099878.1	lincRNA	0	2	0	0	1	0	0
Gm28784	ENSMUSG00000099899.1	lincRNA	0	0	0	8	4	10	7
Gm28653	ENSMUSG00000099906.2	lincRNA	0	0	0	0	2	2	3
Gm28867	ENSMUSG00000099936.1	lincRNA	0	0	0	0	1	0	0
C030007H22Rik	ENSMUSG00000099938.1	lincRNA	0	0	0	3	2	0	1
9130227L01Rik	ENSMUSG00000099950.1	lincRNA	2	2	0	4	3	9	4
1700022E09Rik	ENSMUSG00000099983.1	lincRNA	0	0	0	0	1	0	0
1700023F02Rik	ENSMUSG00000100000.6	lincRNA	0	0	0	0	1	1	2
1810007D17Rik	ENSMUSG00000100001.1	lincRNA	0	0	0	1	2	1	5
Gm28100	ENSMUSG00000100108.1	lincRNA	0	2	2	0	1	1	0
Gm28382	ENSMUSG00000100151.1	lincRNA	0	0	0	0	1	0	0
Gm28140	ENSMUSG00000100180.1	lincRNA	0	0	0	0	1	0	0
4930532M18Rik	ENSMUSG00000100221.6	lincRNA	0	0	0	0	1	0	0
Gm28196	ENSMUSG00000100255.1	lincRNA	0	1	0	17	18	21	17
2600014E21Rik	ENSMUSG00000100303.3	lincRNA	2	2	4	36	21	46	43
1700121L16Rik	ENSMUSG00000100364.1	lincRNA	0	0	1	1	1	0	1
Gm28514	ENSMUSG00000100387.1	lincRNA	0	0	0	5	4	7	3
Gm28448	ENSMUSG00000100395.1	lincRNA	0	0	0	1	1	1	5
Gm28616	ENSMUSG00000100420.1	lincRNA	0	0	0	1	1	0	0
Gm4208	ENSMUSG00000100426.1	lincRNA	1	2	3	1	1	0	0
C530043A13Rik	ENSMUSG00000100444.1	lincRNA	0	0	0	0	1	2	0
Gm816	ENSMUSG00000100534.1	lincRNA	0	0	2	0	2	4	0
Gm29483	ENSMUSG00000100546.1	lincRNA	1	0	1	1	3	2	0
Gm29019	ENSMUSG00000100552.1	lincRNA	0	2	3	19	6	11	14
Gm17751	ENSMUSG00000100553.6	lincRNA	1	0	0	0	3	5	1
1700025F24Rik	ENSMUSG00000100558.1	lincRNA	0	0	0	1	1	3	0
4933436I20Rik	ENSMUSG00000100580.6	lincRNA	0	0	0	2	2	5	0
Gm29502	ENSMUSG00000100596.1	lincRNA	0	1	1	12	7	17	23
Gm28807	ENSMUSG00000100650.1	lincRNA	0	0	0	0	1	0	0
1700007F19Rik	ENSMUSG00000100666.1	lincRNA	0	0	0	18	12	7	21
Gm28322	ENSMUSG00000100671.1	lincRNA	0	0	0	9	10	12	12
2010308F09Rik	ENSMUSG00000100714.6	lincRNA	0	2	0	5	5	1	3
4932411K12Rik	ENSMUSG00000100733.2	lincRNA	1	0	0	2	1	1	3
Gm28321	ENSMUSG00000100816.1	lincRNA	0	0	0	0	1	0	0
Gm28928	ENSMUSG00000100851.1	lincRNA	0	1	0	112	161	186	183
1700065J18Rik	ENSMUSG00000100872.2	lincRNA	0	1	0	1	1	2	1
Gm29398	ENSMUSG00000101011.6	lincRNA	0	0	0	0	1	0	0
Gm28167	ENSMUSG00000101042.1	lincRNA	0	0	0	0	2	0	0
Gm29455	ENSMUSG00000101179.1	lincRNA	0	0	0	4	8	5	5
Gm28209	ENSMUSG00000101224.1	lincRNA	0	0	0	2	1	0	0
Gm29464	ENSMUSG00000101237.1	lincRNA	0	0	0	0	1	0	0
Gm29088	ENSMUSG00000101253.1	lincRNA	0	0	0	4	9	8	12
Gm29234	ENSMUSG00000101266.1	lincRNA	0	0	0	0	1	0	0
1700012E03Rik	ENSMUSG00000101275.1	lincRNA	0	0	0	0	3	0	0
Gm28166	ENSMUSG00000101287.1	lincRNA	1	0	1	0	1	0	0
Gm28175	ENSMUSG00000101299.2	lincRNA	1	3	0	53	35	60	66
1700028M03Rik	ENSMUSG00000101334.1	lincRNA	0	0	0	1	1	0	0
Gm28876	ENSMUSG00000101356.1	lincRNA	0	0	0	10	5	3	6
Gm28086	ENSMUSG00000101378.1	lincRNA	0	0	0	0	1	0	0
Gm28826	ENSMUSG00000101447.1	lincRNA	0	0	0	1	1	0	1
1700003L19Rik	ENSMUSG00000101565.2	lincRNA	0	0	0	5	2	4	4
Gm28265	ENSMUSG00000101588.1	lincRNA	0	0	0	6	1	1	2
Gm28182	ENSMUSG00000101596.1	lincRNA	0	0	0	2	2	7	4
Gm28516	ENSMUSG00000101613.1	lincRNA	3	3	1	1	1	0	1
Gm28905	ENSMUSG00000101621.2	lincRNA	0	1	0	23	28	30	46
Gm28380	ENSMUSG00000101705.1	lincRNA	0	0	0	0	2	1	3
Gm29125	ENSMUSG00000101722.1	lincRNA	0	2	4	1	3	7	5
Gm29507	ENSMUSG00000101755.1	lincRNA	0	0	1	0	1	0	0
2210420H20Rik	ENSMUSG00000101773.1	lincRNA	1	0	0	0	1	1	1
Gm28268	ENSMUSG00000101776.1	lincRNA	0	1	1	1	7	5	3
Gm28746	ENSMUSG00000101843.1	lincRNA	0	0	0	0	1	0	0
4933417E11Rik	ENSMUSG00000101848.1	lincRNA	0	0	0	0	1	0	0
Gm29233	ENSMUSG00000101859.1	lincRNA	1	0	0	1	1	1	0
Gm29137	ENSMUSG00000101897.1	lincRNA	0	0	0	0	3	2	1
1700063O14Rik	ENSMUSG00000101978.1	lincRNA	0	0	0	1	1	0	0
E330023G01Rik	ENSMUSG00000102013.1	lincRNA	0	0	0	1	1	0	0
Gm29594	ENSMUSG00000102057.1	lincRNA	0	0	0	1	3	2	0
2310043O21Rik	ENSMUSG00000102106.2	lincRNA	0	1	1	0	1	0	0
Gm29296	ENSMUSG00000102124.1	lincRNA	0	0	0	0	2	0	2
4930429P21Rik	ENSMUSG00000102144.1	lincRNA	0	0	1	5	4	2	2
Gm2464	ENSMUSG00000102215.1	lincRNA	1	0	1	14	8	13	15
Paupar	ENSMUSG00000102424.2	lincRNA	0	0	0	17	26	14	9
1110002O04Rik	ENSMUSG00000102531.1	lincRNA	2	0	0	1	2	0	3
Gm16701	ENSMUSG00000102548.1	lincRNA	1	1	0	29	28	19	20
Mannr	ENSMUSG00000102590.1	lincRNA	0	0	2	7	1	3	2
Gm37184	ENSMUSG00000102761.1	lincRNA	0	0	0	1	1	0	1
Gm2447	ENSMUSG00000102785.5	lincRNA	0	2	1	2	1	8	1
Gm38353	ENSMUSG00000102820.1	lincRNA	0	0	2	27	30	40	35
Gm10857	ENSMUSG00000102887.1	lincRNA	0	2	0	1	2	2	1
Gm37855	ENSMUSG00000102893.1	lincRNA	2	3	1	6	2	0	3
Gm2453	ENSMUSG00000102909.1	lincRNA	2	2	0	0	4	1	1
Gm37552	ENSMUSG00000102941.1	lincRNA	1	1	2	0	1	4	1
Gm30414	ENSMUSG00000103067.1	lincRNA	0	1	0	0	1	0	0
A330069K06Rik	ENSMUSG00000103181.1	lincRNA	0	0	0	1	2	4	7
Gm34068	ENSMUSG00000103305.1	lincRNA	0	0	1	0	1	0	0
Gm29771	ENSMUSG00000103334.1	lincRNA	0	0	0	7	5	9	3
[truncated: 1,666 more rows]

## Sheet: RCAS-BRAF V600E
Symbol	ID	Class	NO TUMOR CTLRs			HGG BRAF V600E
H19	ENSMUSG00000000031.16	lincRNA	48	93	79	213	48	50
A530013C23Rik	ENSMUSG00000006462.6	lincRNA	19	18	23	90	76	45
4833413E03Rik	ENSMUSG00000013562.12	lincRNA	5	3	7	1	6	9
6330403K07Rik	ENSMUSG00000018451.6	lincRNA	563	673	1241	108	114	83
Meg3	ENSMUSG00000021268.17	lincRNA	6793	7043	5068	106	315	356
4933413J09Rik	ENSMUSG00000021874.12	lincRNA	0	0	0	2	1	1
Dubr	ENSMUSG00000022639.14	lincRNA	115	95	150	359	378	326
D5Ertd615e	ENSMUSG00000029092.9	lincRNA	0	0	0	7	1	1
Dbpht2	ENSMUSG00000029878.6	lincRNA	182	239	530	24	49	33
D630029K05Rik	ENSMUSG00000031294.9	lincRNA	5	4	5	1	8	4
1700021A07Rik	ENSMUSG00000037535.5	lincRNA	0	0	1	5	3	2
2810032G03Rik	ENSMUSG00000037735.7	lincRNA	59	63	99	18	12	10
1700017G19Rik	ENSMUSG00000037884.6	lincRNA	0	0	0	1	0	1
5033430I15Rik	ENSMUSG00000038152.4	lincRNA	14	26	35	38	21	27
3930402G23Rik	ENSMUSG00000038917.4	lincRNA	28	24	26	14	12	15
2210406O10Rik	ENSMUSG00000039563.6	lincRNA	4	14	24	4	10	7
2700046A07Rik	ENSMUSG00000041789.7	lincRNA	3	8	11	4	6	0
4632404H12Rik	ENSMUSG00000042579.2	lincRNA	199	145	284	151	138	155
Gm9776	ENSMUSG00000042857.3	bidirectional_promoter_lncRNA	131	138	141	142	101	126
9930038B18Rik	ENSMUSG00000042976.6	lincRNA	0	2	1	2	0	1
0610009L18Rik	ENSMUSG00000043644.4	bidirectional_promoter_lncRNA	81	102	89	90	101	99
1700048O20Rik	ENSMUSG00000043773.5	lincRNA	17	26	26	11	13	18
Zfp469	ENSMUSG00000043903.3	lincRNA	15	12	31	21	20	7
2410080I02Rik	ENSMUSG00000044387.5	lincRNA	1	7	4	5	7	0
Lncpint	ENSMUSG00000044471.12	lincRNA	644	634	757	1456	1294	1144
A730020M07Rik	ENSMUSG00000044522.8	lincRNA	2	5	13	6	2	2
B530045E10Rik	ENSMUSG00000044633.4	lincRNA	2	4	2	2	4	2
Gm9796	ENSMUSG00000045075.3	lincRNA	102	106	107	55	61	45
1700120B22Rik	ENSMUSG00000045391.4	bidirectional_promoter_lncRNA	0	2	1	2	6	3
Smkr-ps	ENSMUSG00000045709.10	lincRNA	17	63	20	15	11	18
B230317F23Rik	ENSMUSG00000045746.3	lincRNA	5	8	4	19	7	14
Gm9801	ENSMUSG00000045813.7	lincRNA	34	34	80	8	3	3
4933440M02Rik	ENSMUSG00000045928.2	lincRNA	2	2	0	4	6	3
Gpr141b	ENSMUSG00000047462.9	lincRNA	2	3	1	93	79	101
4632415L05Rik	ENSMUSG00000048106.5	lincRNA	626	579	746	362	368	350
A630023P12Rik	ENSMUSG00000048215.14	lincRNA	7	3	5	65	64	68
Gm9828	ENSMUSG00000048603.8	bidirectional_promoter_lncRNA	19	31	27	21	16	15
Gm568	ENSMUSG00000048824.7	lincRNA	5	4	10	10	5	3
1700104B16Rik	ENSMUSG00000049476.12	lincRNA	6	6	2	5	18	10
A930002I21Rik	ENSMUSG00000050179.3	lincRNA	2	0	2	6	3	10
C130071C03Rik	ENSMUSG00000050334.12	lincRNA	280	290	451	52	54	33
Gm42743	ENSMUSG00000050936.5	lincRNA	0	0	2	2	2	0
4930412M03Rik	ENSMUSG00000051008.5	lincRNA	21	16	12	24	21	17
F730043M19Rik	ENSMUSG00000052125.16	bidirectional_promoter_lncRNA	75	100	151	171	153	165
8030423F21Rik	ENSMUSG00000052295.4	lincRNA	2	5	4	4	4	1
Gm9873	ENSMUSG00000052368.2	lincRNA	10	25	21	21	28	21
5830454E08Rik	ENSMUSG00000052658.5	lincRNA	23	19	26	31	27	18
Gm9889	ENSMUSG00000052769.7	lincRNA	3	17	23	7	3	5
C130026L21Rik	ENSMUSG00000052848.7	lincRNA	16	30	33	1	6	6
E330013P04Rik	ENSMUSG00000053117.10	lincRNA	2	3	4	2	1	3
F730035P03Rik	ENSMUSG00000053360.4	lincRNA	29	30	35	13	15	9
Gm12474	ENSMUSG00000053957.5	lincRNA	18	28	14	55	40	41
A430110L20Rik	ENSMUSG00000054135.2	lincRNA	22	27	22	21	40	23
Gm9939	ENSMUSG00000054247.6	bidirectional_promoter_lncRNA	2	0	1	8	3	1
Gm5082	ENSMUSG00000054258.9	lincRNA	9	4	3	2	4	3
4930553M12Rik	ENSMUSG00000054351.2	lincRNA	0	4	0	1	0	0
D730045B01Rik	ENSMUSG00000054622.4	lincRNA	8	3	2	11	17	11
1700041G16Rik	ENSMUSG00000054822.5	lincRNA	32	47	35	12	13	19
5330416C01Rik	ENSMUSG00000054944.7	lincRNA	1	2	10	6	4	8
4933427D06Rik	ENSMUSG00000055403.13	lincRNA	0	0	0	2	0	0
A630091E08Rik	ENSMUSG00000055446.5	lincRNA	0	0	0	1	0	0
Gm14168	ENSMUSG00000055494.5	lincRNA	17	11	24	21	26	18
2810407A14Rik	ENSMUSG00000055972.5	lincRNA	19	22	34	1	3	0
Gm5468	ENSMUSG00000056089.6	lincRNA	3	3	9	5	5	4
AI504432	ENSMUSG00000056145.5	lincRNA	285	226	372	1024	1150	1147
BC043934	ENSMUSG00000056418.3	lincRNA	151	150	171	146	167	157
Gm5420	ENSMUSG00000056716.10	lincRNA	9	15	14	3	1	0
A730036I17Rik	ENSMUSG00000056738.11	lincRNA	8	20	42	2	6	1
Gm10010	ENSMUSG00000056771.7	lincRNA	99	92	243	17	20	17
1700028I16Rik	ENSMUSG00000056821.13	lincRNA	0	2	0	1	1	1
1500035N22Rik	ENSMUSG00000059631.6	lincRNA	20	32	23	1	3	1
Gm10076	ENSMUSG00000060143.7	lincRNA	406	406	416	715	548	607
BC002059	ENSMUSG00000060149.7	lincRNA	234	219	214	312	311	245
C030014I23Rik	ENSMUSG00000060380.3	lincRNA	73	97	105	137	132	124
Pantr1	ENSMUSG00000060424.14	lincRNA	86	136	265	9	8	7
Gm10101	ENSMUSG00000061510.3	bidirectional_promoter_lncRNA	12	11	22	22	25	15
5730460C07Rik	ENSMUSG00000062046.1	lincRNA	0	0	0	1	0	1
4932435O22Rik	ENSMUSG00000062391.3	lincRNA	1	3	0	1	0	0
9430002A10Rik	ENSMUSG00000062704.3	lincRNA	7	5	2	7	3	3
Gm1976	ENSMUSG00000066057.6	lincRNA	162	137	205	70	53	42
Gm12866	ENSMUSG00000066060.5	lincRNA	0	2	0	2	0	0
E230001N04Rik	ENSMUSG00000066170.7	lincRNA	19	22	19	37	45	23
Gm12511	ENSMUSG00000066176.3	lincRNA	0	0	0	1	0	0
A230006K03Rik	ENSMUSG00000068151.7	lincRNA	135	122	150	3	13	5
4930589L23Rik	ENSMUSG00000068957.1	lincRNA	0	0	2	2	2	3
I830134H01Rik	ENSMUSG00000069554.4	lincRNA	0	0	0	1	1	0
4933406P04Rik	ENSMUSG00000069713.2	lincRNA	92	78	90	133	115	70
Gm7125	ENSMUSG00000069996.3	lincRNA	2	2	5	2	4	5
E230015B07Rik	ENSMUSG00000071332.11	bidirectional_promoter_lncRNA	0	1	0	2	2	0
Gm10339	ENSMUSG00000071591.3	lincRNA	3	0	0	1	1	1
C230004F18Rik	ENSMUSG00000071753.12	lincRNA	51760	42981	68523	4024	6565	5588
5930412G12Rik	ENSMUSG00000072591.10	lincRNA	25	24	57	13	4	4
Gm10373	ENSMUSG00000072592.2	lincRNA	1	1	2	2	2	0
Gm10384	ENSMUSG00000072618.2	lincRNA	210	217	209	115	124	77
9230020A06Rik	ENSMUSG00000072753.12	lincRNA	0	0	1	1	0	2
Gm6712	ENSMUSG00000072761.10	lincRNA	78	79	81	110	116	116
Gm10419	ENSMUSG00000072769.6	lincRNA	165	133	397	19	21	19
A530017D24Rik	ENSMUSG00000072847.4	lincRNA	229	252	269	230	246	199
Gm6116	ENSMUSG00000072874.4	lincRNA	5	0	3	33	26	15
Gm10451	ENSMUSG00000073000.3	lincRNA	33	43	24	55	63	48
Gm1070	ENSMUSG00000073018.5	lincRNA	39	42	30	43	56	45
5031425E22Rik	ENSMUSG00000073147.3	lincRNA	445	501	563	795	740	626
1810058I24Rik	ENSMUSG00000073155.12	lincRNA	1702	1871	1372	890	838	710
Gm10479	ENSMUSG00000073184.4	lincRNA	0	0	1	1	1	0
C030034I22Rik	ENSMUSG00000073374.3	lincRNA	32	29	28	82	71	68
D730003I15Rik	ENSMUSG00000073478.6	lincRNA	124	137	168	201	199	185
Gm5532	ENSMUSG00000073535.5	lincRNA	6	15	10	14	14	15
3222401L13Rik	ENSMUSG00000073590.3	lincRNA	290	215	277	136	176	115
Gm829	ENSMUSG00000073860.12	lincRNA	0	0	0	4	9	10
4632427E13Rik	ENSMUSG00000074024.5	bidirectional_promoter_lncRNA	549	419	518	698	761	527
BC048644	ENSMUSG00000074052.7	bidirectional_promoter_lncRNA	6	5	4	9	6	4
Gm10629	ENSMUSG00000074113.4	lincRNA	5	3	12	1	1	0
4930579C12Rik	ENSMUSG00000074146.9	lincRNA	1	1	0	8	11	2
Gm10649	ENSMUSG00000074235.4	bidirectional_promoter_lncRNA	4	4	10	1	3	2
Gm10655	ENSMUSG00000074256.3	lincRNA	22	9	10	27	24	25
D930028M14Rik	ENSMUSG00000074274.7	lincRNA	32	21	20	20	12	12
AA386476	ENSMUSG00000074357.3	bidirectional_promoter_lncRNA	25	13	5	27	22	22
Gm10684	ENSMUSG00000074385.3	lincRNA	0	0	1	1	1	2
Gm15348	ENSMUSG00000074469.6	lincRNA	27	21	28	8	7	6
Gm5535	ENSMUSG00000074758.10	lincRNA	7	6	9	12	5	10
AU019990	ENSMUSG00000074783.10	lincRNA	9	19	22	20	7	4
Gm14005	ENSMUSG00000074813.13	lincRNA	24	37	28	324	220	234
Gm10782	ENSMUSG00000074885.4	lincRNA	0	0	0	1	4	0
AW112010	ENSMUSG00000075010.4	lincRNA	150	134	144	2176	2396	2465
Mir670hg	ENSMUSG00000075020.6	lincRNA	19	29	34	9	4	5
Gm10804	ENSMUSG00000075025.10	lincRNA	0	0	2	4	2	4
F930017D23Rik	ENSMUSG00000075184.3	lincRNA	164	199	103	93	50	35
A930003A15Rik	ENSMUSG00000075330.4	lincRNA	0	2	1	2	0	3
Gm11681	ENSMUSG00000075437.4	lincRNA	36	32	47	13	7	5
1700001L05Rik	ENSMUSG00000075511.9	lincRNA	73	82	109	92	83	87
Gm10874	ENSMUSG00000075591.2	lincRNA	4	15	7	54	60	43
Gm14762	ENSMUSG00000078314.2	lincRNA	8	3	5	5	4	3
Gm10941	ENSMUSG00000078444.3	bidirectional_promoter_lncRNA	5	20	18	4	11	5
2310026L22Rik	ENSMUSG00000078519.3	lincRNA	6	2	0	2	2	0
Gm831	ENSMUSG00000078531.3	lincRNA	0	0	1	1	0	0
Gm12525	ENSMUSG00000078601.4	lincRNA	6	3	0	8	8	5
Lncenc1	ENSMUSG00000078952.9	lincRNA	1	3	6	4	0	0
Gm14221	ENSMUSG00000078956.3	lincRNA	0	0	0	5	5	5
Gm14010	ENSMUSG00000079053.3	lincRNA	0	0	0	1	0	2
Gm11110	ENSMUSG00000079414.3	lincRNA	16	22	28	65	92	75
Gm13218	ENSMUSG00000079603.3	lincRNA	0	0	0	1	1	0
Gm12798	ENSMUSG00000084758.1	lincRNA	0	0	1	2	1	0
Gm15473	ENSMUSG00000084772.1	lincRNA	0	1	2	11	5	7
Gm12159	ENSMUSG00000084773.1	lincRNA	0	0	2	1	0	3
Gm16741	ENSMUSG00000084775.2	lincRNA	1	1	1	1	4	3
Gm12974	ENSMUSG00000084789.1	lincRNA	0	3	1	3	4	1
1700056N10Rik	ENSMUSG00000084792.1	lincRNA	21	29	28	47	66	35
Mir142hg	ENSMUSG00000084796.1	lincRNA	487	418	486	1364	1238	937
Gm14321	ENSMUSG00000084797.1	lincRNA	48	47	46	91	106	96
Ino80dos	ENSMUSG00000084799.7	lincRNA	65	64	82	66	67	64
Gm15232	ENSMUSG00000084806.1	lincRNA	51	67	49	67	74	51
Platr29	ENSMUSG00000084816.1	lincRNA	1	3	1	7	6	3
Gm12649	ENSMUSG00000084833.1	lincRNA	0	0	2	1	1	1
Gm11468	ENSMUSG00000084840.1	lincRNA	0	0	3	2	0	0
B230312C02Rik	ENSMUSG00000084843.1	lincRNA	3	3	9	3	0	1
Gm12678	ENSMUSG00000084854.1	lincRNA	1	2	0	3	2	0
1700095J07Rik	ENSMUSG00000084861.1	lincRNA	4	2	5	3	5	5
Gm2800	ENSMUSG00000084871.1	lincRNA	0	0	0	2	7	1
Gm12148	ENSMUSG00000084889.1	lincRNA	10	7	3	10	11	5
Gm12958	ENSMUSG00000084891.1	lincRNA	1	1	1	1	1	0
Gm14505	ENSMUSG00000084907.1	lincRNA	2	0	3	2	0	1
Gm12708	ENSMUSG00000084918.1	lincRNA	6	23	14	21	14	10
4930579D09Rik	ENSMUSG00000084971.1	lincRNA	0	0	0	1	2	0
Gm16267	ENSMUSG00000084979.1	lincRNA	0	1	0	2	1	1
Gm13842	ENSMUSG00000084992.1	lincRNA	1	1	4	4	1	1
Gm11335	ENSMUSG00000085016.1	lincRNA	18	10	7	18	15	12
2310081O03Rik	ENSMUSG00000085020.1	lincRNA	0	1	0	1	1	0
Gm5860	ENSMUSG00000085022.2	lincRNA	3	3	2	4	0	2
C230035I16Rik	ENSMUSG00000085024.1	lincRNA	10	9	14	5	3	6
Gm11840	ENSMUSG00000085027.1	lincRNA	0	1	0	4	4	0
2810455O05Rik	ENSMUSG00000085030.1	lincRNA	11	11	16	14	15	19
Gm12031	ENSMUSG00000085035.1	lincRNA	1	2	2	1	0	0
Gm15834	ENSMUSG00000085054.2	lincRNA	11	12	12	17	15	20
Gm15631	ENSMUSG00000085067.2	lincRNA	15	11	25	9	4	2
4930570G19Rik	ENSMUSG00000085084.7	lincRNA	20	44	39	2	7	4
1700086P04Rik	ENSMUSG00000085085.2	lincRNA	3	14	11	10	8	8
B130011K05Rik	ENSMUSG00000085113.1	lincRNA	0	3	1	1	0	0
Gm16086	ENSMUSG00000085120.1	lincRNA	0	0	0	4	2	0
5031425F14Rik	ENSMUSG00000085129.1	lincRNA	18	12	16	76	69	70
Gm12063	ENSMUSG00000085167.1	lincRNA	0	2	0	1	0	0
AI838599	ENSMUSG00000085180.1	lincRNA	5	3	3	11	5	4
Wincr1	ENSMUSG00000085183.1	lincRNA	0	0	0	11	2	1
Gm11368	ENSMUSG00000085188.1	lincRNA	10	10	7	1	2	1
Gm11210	ENSMUSG00000085223.1	lincRNA	4	5	6	13	11	7
4930479D17Rik	ENSMUSG00000085238.1	lincRNA	5	3	4	5	3	0
Gm12847	ENSMUSG00000085249.1	lincRNA	9	3	5	11	6	8
Gm12326	ENSMUSG00000085251.1	lincRNA	2	13	8	1	0	0
Gm13264	ENSMUSG00000085257.2	lincRNA	0	0	0	2	0	0
Gm13814	ENSMUSG00000085261.1	lincRNA	0	0	2	3	1	0
E130006D01Rik	ENSMUSG00000085271.7	lincRNA	5	8	6	2	2	0
4833418N02Rik	ENSMUSG00000085287.8	lincRNA	77	86	81	96	112	91
F730035M05Rik	ENSMUSG00000085298.2	lincRNA	0	0	0	10	4	2
Gm12410	ENSMUSG00000085305.1	lincRNA	0	0	0	1	0	1
D330050G23Rik	ENSMUSG00000085316.1	lincRNA	10	5	16	8	1	5
4930412F09Rik	ENSMUSG00000085321.1	lincRNA	0	0	0	1	0	1
Gm11274	ENSMUSG00000085331.1	lincRNA	6	5	11	3	2	2
4930529I22Rik	ENSMUSG00000085350.1	lincRNA	0	0	0	1	0	0
Gm2044	ENSMUSG00000085354.1	lincRNA	0	2	3	1	0	0
Gm16188	ENSMUSG00000085368.1	lincRNA	2	5	0	1	0	0
Gm12506	ENSMUSG00000085375.1	lincRNA	2	1	11	1	0	0
Gm11415	ENSMUSG00000085378.1	lincRNA	0	0	0	1	0	0
1700003M07Rik	ENSMUSG00000085389.7	lincRNA	51	47	145	4	9	5
2210414B05Rik	ENSMUSG00000085394.1	lincRNA	0	0	0	1	1	0
Gm13056	ENSMUSG00000085395.1	lincRNA	0	0	0	4	4	3
Halr1	ENSMUSG00000085412.7	lincRNA	0	0	0	1	0	0
Gm11734	ENSMUSG00000085419.1	lincRNA	7	14	17	5	2	1
4732490B19Rik	ENSMUSG00000085421.1	lincRNA	0	0	1	1	0	2
6430710C18Rik	ENSMUSG00000085427.7	lincRNA	1	5	1	2	0	0
Gm13485	ENSMUSG00000085429.1	lincRNA	0	0	0	1	0	0
4930440I19Rik	ENSMUSG00000085431.7	lincRNA	0	0	2	1	0	1
Gm16001	ENSMUSG00000085433.2	lincRNA	33	50	64	26	27	22
1700020I14Rik	ENSMUSG00000085438.1	lincRNA	4926	4355	7302	3644	3628	3291
9530026F06Rik	ENSMUSG00000085447.1	lincRNA	0	9	3	2	1	0
Gm13166	ENSMUSG00000085525.7	lincRNA	10	15	14	25	32	15
Gm12066	ENSMUSG00000085579.1	lincRNA	0	2	0	2	3	0
1700061F12Rik	ENSMUSG00000085580.1	lincRNA	0	0	0	22	5	10
Gm13479	ENSMUSG00000085591.1	lincRNA	45	32	43	30	53	25
A330035P11Rik	ENSMUSG00000085615.2	lincRNA	44	60	52	40	59	36
4930465M20Rik	ENSMUSG00000085641.1	lincRNA	1	0	0	4	1	3
Gm12536	ENSMUSG00000085654.1	lincRNA	0	0	1	2	2	3
Gm15704	ENSMUSG00000085658.1	lincRNA	5	3	11	3	3	3
Gm35202	ENSMUSG00000085668.2	lincRNA	0	0	0	1	0	0
Gm13371	ENSMUSG00000085693.1	lincRNA	0	0	1	6	2	2
Gm12796	ENSMUSG00000085721.1	lincRNA	2	1	0	5	3	0
Gm12259	ENSMUSG00000085744.1	lincRNA	0	0	1	6	7	5
Gm14009	ENSMUSG00000085750.1	lincRNA	1	0	0	1	3	1
D630024D03Rik	ENSMUSG00000085772.7	lincRNA	161	206	161	18	39	23
4930470G03Rik	ENSMUSG00000085788.1	bidirectional_promoter_lncRNA	0	5	2	4	4	3
Gm11690	ENSMUSG00000085844.1	lincRNA	1	8	4	5	3	1
Gm15831	ENSMUSG00000085858.1	lincRNA	9	10	2	4	2	0
Gm13483	ENSMUSG00000085862.2	lincRNA	16	23	35	7	7	5
Gm12829	ENSMUSG00000085870.1	lincRNA	1	4	4	5	0	0
Trp53cor1	ENSMUSG00000085912.2	lincRNA	365	321	340	117	170	99
Gm12648	ENSMUSG00000085931.1	lincRNA	0	0	0	3	2	1
2310014F06Rik	ENSMUSG00000085945.3	bidirectional_promoter_lncRNA	44	61	63	6	9	17
Gm13589	ENSMUSG00000085950.1	lincRNA	11	14	16	3	1	5
2310016D23Rik	ENSMUSG00000085965.1	lincRNA	0	0	0	2	3	1
Gm11479	ENSMUSG00000085991.1	lincRNA	0	0	0	1	1	0
Gm11515	ENSMUSG00000085992.1	lincRNA	1	2	0	5	1	1
Gm13293	ENSMUSG00000086006.2	lincRNA	15	26	15	8	5	8
Gm8817	ENSMUSG00000086008.8	lincRNA	9	1	11	13	11	4
Gm15706	ENSMUSG00000086013.1	lincRNA	68	72	66	54	48	37
Gm15767	ENSMUSG00000086021.1	lincRNA	0	0	0	4	1	0
Gm16085	ENSMUSG00000086037.1	lincRNA	0	0	0	2	3	3
Gm16084	ENSMUSG00000086060.1	lincRNA	0	0	0	1	1	0
Gm15728	ENSMUSG00000086075.1	lincRNA	56	54	66	14	11	10
Gm15323	ENSMUSG00000086092.1	lincRNA	0	0	0	3	0	0
Gm13391	ENSMUSG00000086109.2	lincRNA	9	9	7	101	129	138
Gm15326	ENSMUSG00000086111.1	lincRNA	35	36	24	55	55	46
A530076I17Rik	ENSMUSG00000086124.2	lincRNA	0	1	2	14	31	29
Gm16211	ENSMUSG00000086130.1	lincRNA	1	0	0	6	0	4
Gm12718	ENSMUSG00000086136.1	lincRNA	0	0	3	1	0	1
Gm15729	ENSMUSG00000086146.1	lincRNA	1	6	2	2	0	1
Gm11454	ENSMUSG00000086152.1	lincRNA	1	2	2	4	3	6
Gm16196	ENSMUSG00000086154.2	bidirectional_promoter_lncRNA	10	19	13	27	25	22
Gm12860	ENSMUSG00000086187.1	lincRNA	0	0	1	1	0	0
Mkln1os	ENSMUSG00000086212.7	lincRNA	24	23	22	12	5	12
Gm14258	ENSMUSG00000086238.1	lincRNA	2	0	3	1	0	0
3100003L05Rik	ENSMUSG00000086254.1	lincRNA	3	2	4	3	2	9
Gm12496	ENSMUSG00000086267.1	lincRNA	1	2	6	1	0	0
2810433D01Rik	ENSMUSG00000086283.7	lincRNA	55	99	78	16	13	17
Gm16933	ENSMUSG00000086289.3	lincRNA	0	3	0	1	2	2
Snhg12	ENSMUSG00000086290.9	lincRNA	254	259	349	496	570	470
Gm12840	ENSMUSG00000086320.1	lincRNA	1	0	1	2	2	3
1700017J07Rik	ENSMUSG00000086348.1	lincRNA	16	14	13	31	30	26
Gm13481	ENSMUSG00000086353.1	lincRNA	0	3	0	2	1	0
A330102I10Rik	ENSMUSG00000086363.7	lincRNA	15	18	17	1	0	1
Gm13830	ENSMUSG00000086368.2	lincRNA	12	9	20	10	6	11
E330017L17Rik	ENSMUSG00000086369.7	lincRNA	0	0	0	2	0	0
Ftx	ENSMUSG00000086370.8	lincRNA	171	144	198	222	260	201
Gm12108	ENSMUSG00000086386.1	lincRNA	2	6	6	3	1	0
9330198N18Rik	ENSMUSG00000086405.1	lincRNA	1	1	1	3	1	0
F730016J06Rik	ENSMUSG00000086425.7	lincRNA	8	9	14	126	48	39
9330162012Rik	ENSMUSG00000086448.1	bidirectional_promoter_lncRNA	42	38	48	5	5	4
Gm15835	ENSMUSG00000086464.2	lincRNA	1	1	0	8	7	4
Gm11707	ENSMUSG00000086481.1	lincRNA	17	17	11	67	67	64
2210417A02Rik	ENSMUSG00000086494.1	lincRNA	6	4	1	16	9	13
4930597A21Rik	ENSMUSG00000086501.1	lincRNA	5	2	7	3	3	2
Xist	ENSMUSG00000086503.4	lincRNA	7736	6010	7485	4	5	3
Gm13393	ENSMUSG00000086519.1	lincRNA	0	0	0	1	1	0
Gm4473	ENSMUSG00000086522.1	bidirectional_promoter_lncRNA	0	0	1	1	0	0
Gm12762	ENSMUSG00000086526.2	lincRNA	4	2	5	4	10	2
Gm11755	ENSMUSG00000086547.1	lincRNA	8	12	11	13	12	11
Gm16548	ENSMUSG00000086593.2	lincRNA	17	22	28	19	11	5
Gm13620	ENSMUSG00000086603.1	lincRNA	11	9	8	10	7	11
Gm15408	ENSMUSG00000086610.1	lincRNA	14	19	14	8	4	3
Gm12784	ENSMUSG00000086631.2	lincRNA	11	14	9	3	0	1
Gm13470	ENSMUSG00000086644.1	lincRNA	0	0	0	3	1	1
BC046251	ENSMUSG00000086662.7	lincRNA	4	1	2	1	0	2
Gm13067	ENSMUSG00000086665.1	lincRNA	0	2	1	67	68	59
AI427809	ENSMUSG00000086712.2	lincRNA	13	16	17	74	84	67
Gm14902	ENSMUSG00000086736.1	lincRNA	2	4	5	6	7	3
Gm12037	ENSMUSG00000086749.1	lincRNA	1	0	0	1	0	0
Gm11674	ENSMUSG00000086752.1	lincRNA	0	0	0	1	0	0
Gm11827	ENSMUSG00000086765.7	lincRNA	13	9	5	3	10	7
E130102H24Rik	ENSMUSG00000086782.2	lincRNA	16	36	33	55	62	38
Gm11579	ENSMUSG00000086795.1	lincRNA	0	3	0	5	3	4
Gm43154	ENSMUSG00000086804.8	lincRNA	3	2	13	2	2	1
5330413P13Rik	ENSMUSG00000086822.2	lincRNA	22	44	24	6	11	3
Gm15675	ENSMUSG00000086825.1	lincRNA	17	10	15	11	18	22
4930461C15Rik	ENSMUSG00000086827.1	lincRNA	1	0	0	1	0	0
Gm13844	ENSMUSG00000086855.1	lincRNA	0	0	4	1	1	2
Snhg20	ENSMUSG00000086859.4	lincRNA	82	74	66	121	122	133
Gm1720	ENSMUSG00000086860.1	lincRNA	2	4	4	9	5	2
Gm16225	ENSMUSG00000086884.1	lincRNA	0	0	0	6	4	1
Gm13404	ENSMUSG00000086904.1	lincRNA	2	0	1	1	0	0
Gm11630	ENSMUSG00000086917.1	lincRNA	2	0	0	2	1	2
4930429F24Rik	ENSMUSG00000086918.1	lincRNA	10	4	6	13	11	10
Gm14532	ENSMUSG00000086931.1	lincRNA	5	3	1	2	1	0
4732414G09Rik	ENSMUSG00000086943.2	lincRNA	10	10	18	3	2	3
Gm12596	ENSMUSG00000086952.1	lincRNA	0	0	3	6	9	4
Gm15208	ENSMUSG00000086975.1	lincRNA	0	0	0	1	0	2
2900072N19Rik	ENSMUSG00000087018.1	lincRNA	0	0	1	2	0	1
Gm13387	ENSMUSG00000087028.7	lincRNA	10	7	13	6	3	4
Gm16295	ENSMUSG00000087041.1	lincRNA	5	4	4	3	2	2
4930515B02Rik	ENSMUSG00000087045.1	lincRNA	0	0	0	2	0	0
Gm12160	ENSMUSG00000087089.1	lincRNA	0	0	0	1	0	0
Gm13093	ENSMUSG00000087094.1	lincRNA	8	3	2	1	3	4
Gm12324	ENSMUSG00000087116.1	lincRNA	0	1	1	1	0	0
Gm15205	ENSMUSG00000087146.1	lincRNA	0	0	2	1	0	0
Gm14230	ENSMUSG00000087179.8	lincRNA	31	31	27	22	21	26
Gm13431	ENSMUSG00000087187.1	lincRNA	0	4	2	14	25	10
Gm13373	ENSMUSG00000087196.1	lincRNA	3	4	0	14	3	7
Lrp8os3	ENSMUSG00000087200.1	bidirectional_promoter_lncRNA	17	36	11	6	9	8
Gm12865	ENSMUSG00000087238.1	lincRNA	1	8	6	78	101	75
2610035D17Rik	ENSMUSG00000087259.7	lincRNA	77	160	146	50	57	53
Gm12349	ENSMUSG00000087265.1	lincRNA	1	2	1	6	4	4
Gm13203	ENSMUSG00000087273.1	lincRNA	0	0	0	1	0	3
2010013B24Rik	ENSMUSG00000087277.1	lincRNA	79	66	83	98	91	86
A930006I01Rik	ENSMUSG00000087278.1	lincRNA	0	0	0	1	0	0
4933424M12Rik	ENSMUSG00000087289.2	lincRNA	150	132	101	234	221	209
Gm13832	ENSMUSG00000087292.1	lincRNA	2	6	5	1	0	0
Gm15228	ENSMUSG00000087340.1	lincRNA	0	2	0	5	2	14
Gm11464	ENSMUSG00000087351.1	lincRNA	32	39	43	52	41	59
0610043K17Rik	ENSMUSG00000087361.7	lincRNA	27	19	76	4	8	6
Gm13710	ENSMUSG00000087362.7	lincRNA	14	14	12	85	91	98
Gm15892	ENSMUSG00000087373.7	lincRNA	2	8	1	4	3	2
Gm7598	ENSMUSG00000087390.1	lincRNA	17	12	18	9	11	15
Gm15906	ENSMUSG00000087416.1	lincRNA	2	0	1	1	0	1
Gm13564	ENSMUSG00000087422.1	lincRNA	0	0	0	1	0	1
C230014O12Rik	ENSMUSG00000087461.2	lincRNA	1	5	2	2	3	1
Gm12862	ENSMUSG00000087464.1	lincRNA	3	2	0	3	2	1
Gm13905	ENSMUSG00000087465.1	lincRNA	1	0	3	3	0	0
4933406I18Rik	ENSMUSG00000087475.3	lincRNA	113	93	149	164	137	107
Gm13383	ENSMUSG00000087485.1	lincRNA	3	3	6	5	2	0
Gm12319	ENSMUSG00000087523.1	lincRNA	23	19	22	30	25	25
Gm13656	ENSMUSG00000087527.1	lincRNA	0	1	1	6	2	8
Gm11412	ENSMUSG00000087540.1	lincRNA	0	1	4	2	0	0
Gm16576	ENSMUSG00000087543.1	bidirectional_promoter_lncRNA	266	249	235	243	229	215
Platr27	ENSMUSG00000087547.1	lincRNA	0	0	0	1	3	3
Gm13647	ENSMUSG00000087570.1	lincRNA	9	1	3	5	2	5
C030037D09Rik	ENSMUSG00000087574.1	lincRNA	197	261	269	78	94	78
Epb41l4aos	ENSMUSG00000087590.2	lincRNA	59	89	113	180	126	164
1810012K08Rik	ENSMUSG00000087595.1	lincRNA	19	4	12	10	12	7
5330434G04Rik	ENSMUSG00000087620.7	lincRNA	31	34	48	5	4	6
9230111E07Rik	ENSMUSG00000087624.1	lincRNA	9	4	16	26	24	27
Gm15407	ENSMUSG00000087647.2	lincRNA	1	0	0	1	0	0
E130018N17Rik	ENSMUSG00000087648.1	lincRNA	7	5	5	3	2	0
Gm12606	ENSMUSG00000087659.7	lincRNA	5	6	14	27	10	12
4930447M23Rik	ENSMUSG00000087674.7	lincRNA	55	57	69	7	11	13
Gm14120	ENSMUSG00000087678.1	lincRNA	0	0	0	1	0	0
Tmem250-ps	ENSMUSG00000087679.2	lincRNA	1864	1999	2421	1547	1353	1331
1200007C13Rik	ENSMUSG00000087684.1	lincRNA	0	5	0	2	5	4
Gm15889	ENSMUSG00000089712.2	lincRNA	25	9	26	60	56	42
Gm16092	ENSMUSG00000089714.1	lincRNA	50	38	65	25	12	10
Mir17hg	ENSMUSG00000089726.2	lincRNA	30	34	48	70	63	70
1810020O05Rik	ENSMUSG00000089997.1	lincRNA	32	43	36	10	10	8
Gm16302	ENSMUSG00000090023.1	lincRNA	0	1	5	3	2	0
AI480526	ENSMUSG00000090086.7	lincRNA	187	237	205	328	337	285
Gm1965	ENSMUSG00000090254.7	lincRNA	0	0	0	19	14	13
D730045A05Rik	ENSMUSG00000090263.1	lincRNA	8	12	20	2	4	4
Gm38399	ENSMUSG00000090399.1	lincRNA	25	24	15	104	59	76
Gm4675	ENSMUSG00000090534.1	lincRNA	10	15	36	2	1	1
Gm17200	ENSMUSG00000090608.1	lincRNA	0	3	3	2	3	0
Gm17705	ENSMUSG00000090936.2	lincRNA	7	3	15	6	2	5
Gm17203	ENSMUSG00000090965.1	lincRNA	22	23	14	18	24	19
Gm17300	ENSMUSG00000091021.1	lincRNA	1	0	2	1	3	4
Gm2895	ENSMUSG00000091412.1	bidirectional_promoter_lncRNA	0	0	1	1	1	0
Gm17484	ENSMUSG00000091514.2	lincRNA	25	18	39	19	18	10
Gm17102	ENSMUSG00000091864.1	lincRNA	1	7	4	1	1	0
Gm17354	ENSMUSG00000091985.1	lincRNA	47	59	71	23	19	9
E130317F20Rik	ENSMUSG00000091994.2	bidirectional_promoter_lncRNA	153	128	159	129	142	97
Gm3294	ENSMUSG00000092090.2	lincRNA	13	14	9	1	1	2
4833427F10Rik	ENSMUSG00000092171.1	lincRNA	5	1	0	1	3	1
Gm45351	ENSMUSG00000092178.2	lincRNA	1	1	0	4	0	2
Gm20443	ENSMUSG00000092219.1	lincRNA	3	2	5	9	6	3
Gm20506	ENSMUSG00000092222.1	lincRNA	5	11	4	22	24	17
Gm20515	ENSMUSG00000092242.1	lincRNA	4	8	15	3	1	2
Neat1	ENSMUSG00000092274.3	lincRNA	2338	2110	1872	11612	10566	9478
Gm20465	ENSMUSG00000092275.1	lincRNA	1	0	0	2	1	1
1700116B05Rik	ENSMUSG00000092276.2	lincRNA	0	0	0	14	15	8
Gm26940	ENSMUSG00000092338.1	lincRNA	0	1	1	1	0	1
Malat1	ENSMUSG00000092341.2	lincRNA	80015	75836	79729	178133	189925	140877
Gm20513	ENSMUSG00000092415.1	lincRNA	4	2	1	68	84	71
Gm20501	ENSMUSG00000092536.2	bidirectional_promoter_lncRNA	177	257	230	18	23	12
Gm20508	ENSMUSG00000092604.1	lincRNA	2	1	5	6	2	2
Gm20732	ENSMUSG00000093387.1	lincRNA	6	3	4	19	8	8
Gm20707	ENSMUSG00000093594.1	lincRNA	38	33	28	79	56	52
Gm20703	ENSMUSG00000093622.1	lincRNA	20	20	21	44	49	43
Gm4425	ENSMUSG00000093846.1	lincRNA	3	2	3	1	0	1
Gm5784	ENSMUSG00000093908.2	lincRNA	6	1	17	3	0	2
Gm9866	ENSMUSG00000094002.3	lincRNA	94	78	221	9	5	10
1500015L24Rik	ENSMUSG00000094732.1	lincRNA	6	6	6	1	0	0
Gm1647	ENSMUSG00000094763.3	lincRNA	3	4	7	18	40	23
Gm21781	ENSMUSG00000095123.1	lincRNA	97	74	98	208	198	161
D630033O11Rik	ENSMUSG00000095385.3	lincRNA	23	8	9	19	21	10
Gm21817	ENSMUSG00000095651.1	lincRNA	4	4	2	7	6	5
1700036A12Rik	ENSMUSG00000095956.2	lincRNA	0	1	1	1	0	0
Gm21814	ENSMUSG00000096299.3	lincRNA	11	5	9	1	4	2
1700009J07Rik	ENSMUSG00000096573.2	lincRNA	30	45	28	74	79	84
Gm26656	ENSMUSG00000096931.1	lincRNA	3	3	1	3	5	3
Gm26658	ENSMUSG00000096934.1	lincRNA	0	0	1	1	0	0
Gm10825	ENSMUSG00000096937.1	lincRNA	0	3	2	5	2	3
Gm4755	ENSMUSG00000096940.1	bidirectional_promoter_lncRNA	1	1	1	1	0	0
Gm26721	ENSMUSG00000096943.1	lincRNA	10	6	19	1	0	1
Gm26722	ENSMUSG00000096944.1	lincRNA	0	8	5	2	7	3
Gm26546	ENSMUSG00000096945.1	lincRNA	5	0	1	3	3	10
Gm26723	ENSMUSG00000096947.1	lincRNA	1	3	5	1	2	2
Gm4221	ENSMUSG00000096948.1	lincRNA	11	19	17	4	5	7
Gm9530	ENSMUSG00000096950.2	lincRNA	46	44	34	55	51	37
Gdap10	ENSMUSG00000096954.1	lincRNA	89	81	102	816	860	684
Snhg18	ENSMUSG00000096956.2	lincRNA	75	68	84	14	23	14
E230013L22Rik	ENSMUSG00000096957.1	bidirectional_promoter_lncRNA	174	196	184	151	147	102
4930509G22Rik	ENSMUSG00000096959.1	lincRNA	5	2	0	4	4	3
A230028O05Rik	ENSMUSG00000096960.1	lincRNA	14	11	14	43	26	23
3300005D01Rik	ENSMUSG00000096965.7	lincRNA	6	3	2	15	23	9
Gm16386	ENSMUSG00000096975.1	lincRNA	26	22	29	29	25	35
Gm26882	ENSMUSG00000096976.1	lincRNA	1	2	5	4	3	7
Gm10827	ENSMUSG00000096977.2	lincRNA	2	1	1	4	10	2
2010015M23Rik	ENSMUSG00000096983.1	lincRNA	19	11	14	20	27	20
Gm26523	ENSMUSG00000096984.1	lincRNA	0	2	0	1	3	0
4930509E16Rik	ENSMUSG00000096986.2	lincRNA	2	4	2	3	0	4
A930029G22Rik	ENSMUSG00000096988.1	lincRNA	21	15	19	14	24	18
Gm26790	ENSMUSG00000096990.1	lincRNA	0	1	1	1	0	0
2810029C07Rik	ENSMUSG00000096995.2	bidirectional_promoter_lncRNA	48	39	36	38	44	26
Gm26792	ENSMUSG00000096996.1	lincRNA	2	5	4	9	3	0
D930007P13Rik	ENSMUSG00000097003.1	lincRNA	0	0	0	1	0	1
4930598A11Rik	ENSMUSG00000097005.1	lincRNA	0	0	1	1	1	0
4930432B10Rik	ENSMUSG00000097007.3	bidirectional_promoter_lncRNA	50	33	11	31	36	17
Gm26860	ENSMUSG00000097008.1	lincRNA	1	1	3	5	1	8
Gm26710	ENSMUSG00000097013.1	lincRNA	11	5	2	2	7	4
Gm26706	ENSMUSG00000097014.1	lincRNA	0	3	0	4	3	1
Gm26705	ENSMUSG00000097015.2	lincRNA	0	0	2	1	0	0
Gm26663	ENSMUSG00000097019.1	lincRNA	6	1	1	5	8	6
4933433G15Rik	ENSMUSG00000097021.7	lincRNA	65	51	74	127	91	93
Mir9-3hg	ENSMUSG00000097023.8	lincRNA	111	159	243	26	21	18
Gm26786	ENSMUSG00000097026.1	lincRNA	0	1	1	2	0	3
Gm26559	ENSMUSG00000097027.2	bidirectional_promoter_lncRNA	6	24	20	5	6	3
Gm26819	ENSMUSG00000097033.1	lincRNA	0	0	2	3	4	0
Gm26692	ENSMUSG00000097035.2	lincRNA	0	0	0	1	3	2
Pvt1	ENSMUSG00000097039.8	lincRNA	277	222	317	703	621	629
Gm26641	ENSMUSG00000097045.1	lincRNA	3	6	6	5	3	2
1110020A21Rik	ENSMUSG00000097047.1	lincRNA	20	11	10	10	17	11
Gm4262	ENSMUSG00000097056.1	lincRNA	3	1	0	6	5	2
Fam120aos	ENSMUSG00000097059.1	lincRNA	207	239	311	149	105	123
9330151L19Rik	ENSMUSG00000097061.2	bidirectional_promoter_lncRNA	186	231	216	171	169	127
Gm17586	ENSMUSG00000097062.1	lincRNA	244	199	186	238	190	175
Gm26760	ENSMUSG00000097068.2	lincRNA	2	7	13	6	7	4
Gm16998	ENSMUSG00000097069.1	bidirectional_promoter_lncRNA	88	60	70	83	63	78
9430037G07Rik	ENSMUSG00000097073.7	lincRNA	15	20	26	17	22	10
Platr7	ENSMUSG00000097076.1	lincRNA	0	3	4	3	4	0
1700086O06Rik	ENSMUSG00000097080.7	lincRNA	106	119	127	34	51	43
Gm26634	ENSMUSG00000097085.2	lincRNA	1	1	4	6	4	2
Gm26615	ENSMUSG00000097088.1	lincRNA	23	20	21	13	16	19
Gm26724	ENSMUSG00000097090.1	lincRNA	0	0	0	2	0	0
C330013E15Rik	ENSMUSG00000097093.2	bidirectional_promoter_lncRNA	35	40	41	38	34	33
Gm2885	ENSMUSG00000097103.1	lincRNA	6	3	7	7	7	5
Gm26581	ENSMUSG00000097108.1	lincRNA	0	1	0	6	0	0
Gm26580	ENSMUSG00000097109.1	lincRNA	0	0	0	2	1	2
Gm19705	ENSMUSG00000097113.7	lincRNA	25	23	14	28	21	15
1810019N24Rik	ENSMUSG00000097115.2	lincRNA	35	44	34	53	56	57
B230354K17Rik	ENSMUSG00000097119.2	bidirectional_promoter_lncRNA	547	487	594	392	389	338
Gm26887	ENSMUSG00000097120.1	lincRNA	96	135	85	213	175	169
Gm26624	ENSMUSG00000097122.1	lincRNA	4	2	1	14	17	16
Gm6297	ENSMUSG00000097123.1	lincRNA	24	40	28	47	33	29
Gm26885	ENSMUSG00000097125.1	lincRNA	2	15	7	24	14	19
Gm26884	ENSMUSG00000097128.1	lincRNA	0	0	0	1	2	3
D230017M19Rik	ENSMUSG00000097131.1	lincRNA	114	86	142	54	54	41
1110002J07Rik	ENSMUSG00000097134.2	lincRNA	1	5	3	49	49	43
Gm26772	ENSMUSG00000097136.1	lincRNA	2	0	1	1	0	1
Gm26779	ENSMUSG00000097140.1	lincRNA	43	47	40	33	40	40
Gm26778	ENSMUSG00000097142.1	lincRNA	121	107	131	132	159	139
Gm4211	ENSMUSG00000097146.1	lincRNA	7	4	6	2	0	1
Gm26780	ENSMUSG00000097147.1	lincRNA	0	0	2	2	2	3
Gm26514	ENSMUSG00000097151.1	lincRNA	26	33	23	72	104	63
Gm26515	ENSMUSG00000097152.1	lincRNA	3	0	6	2	3	1
Gm26510	ENSMUSG00000097154.2	lincRNA	2	8	6	34	16	12
Gm3764	ENSMUSG00000097156.7	lincRNA	206	450	411	56	77	40
Gm26512	ENSMUSG00000097157.2	bidirectional_promoter_lncRNA	29	23	70	14	7	5
Gm26517	ENSMUSG00000097159.1	lincRNA	0	0	0	18	21	17
2310010J17Rik	ENSMUSG00000097162.2	bidirectional_promoter_lncRNA	104	119	160	184	158	146
Cep83os	ENSMUSG00000097164.2	bidirectional_promoter_lncRNA	337	343	482	339	285	285
2210008F06Rik	ENSMUSG00000097165.1	lincRNA	9	7	15	2	3	1
Gm4890	ENSMUSG00000097174.2	bidirectional_promoter_lncRNA	42	55	63	50	54	47
Gm26830	ENSMUSG00000097176.1	lincRNA	0	2	4	3	3	3
2700038G22Rik	ENSMUSG00000097180.5	lincRNA	18	15	30	68	52	52
A830009L08Rik	ENSMUSG00000097182.2	lincRNA	13	16	19	3	0	1
Gm17501	ENSMUSG00000097183.2	lincRNA	0	6	2	1	0	3
4632428C04Rik	ENSMUSG00000097184.2	lincRNA	55	59	62	34	34	31
5730422E09Rik	ENSMUSG00000097191.2	lincRNA	6	11	16	14	13	9
Gm26664	ENSMUSG00000097193.1	lincRNA	26	24	14	35	31	28
9330175E14Rik	ENSMUSG00000097194.2	lincRNA	8	7	8	184	199	194
9530027J09Rik	ENSMUSG00000097197.1	lincRNA	0	1	2	1	6	2
4732419C18Rik	ENSMUSG00000097203.2	lincRNA	9	13	15	1	2	5
Gm26699	ENSMUSG00000097206.1	lincRNA	8	8	10	13	13	5
6030443J06Rik	ENSMUSG00000097207.7	lincRNA	24	25	32	27	27	14
Gm26698	ENSMUSG00000097208.1	lincRNA	10	12	8	52	42	44
Gm26549	ENSMUSG00000097217.2	bidirectional_promoter_lncRNA	9	15	11	21	30	24
Gm26551	ENSMUSG00000097219.1	lincRNA	5	3	7	18	31	12
Gm2449	ENSMUSG00000097223.2	bidirectional_promoter_lncRNA	9	8	15	18	10	12
Platr23	ENSMUSG00000097229.1	lincRNA	0	1	1	1	4	1
Gm26853	ENSMUSG00000097230.1	lincRNA	35	22	26	40	65	44
Gm17552	ENSMUSG00000097233.1	lincRNA	16	17	20	17	15	20
Gm26518	ENSMUSG00000097234.1	lincRNA	0	0	0	1	1	8
Gm17250	ENSMUSG00000097235.1	lincRNA	1	2	0	2	0	1
4831440E17Rik	ENSMUSG00000097236.1	lincRNA	5	8	12	6	8	9
Gm26614	ENSMUSG00000097240.1	lincRNA	2	0	2	6	5	6
Gm16907	ENSMUSG00000097242.1	lincRNA	13	14	11	15	21	16
Gm26890	ENSMUSG00000097246.1	lincRNA	38	45	43	47	62	57
Gm2694	ENSMUSG00000097248.9	lincRNA	33	28	29	3	1	5
Gm6634	ENSMUSG00000097252.1	lincRNA	8	6	6	9	5	0
C430042M11Rik	ENSMUSG00000097254.1	lincRNA	0	4	2	32	24	41
Gm26768	ENSMUSG00000097257.1	lincRNA	0	0	0	1	0	0
4930532G15Rik	ENSMUSG00000097261.2	lincRNA	9	12	16	35	46	34
Gm26802	ENSMUSG00000097266.1	lincRNA	40	40	31	98	102	74
Gm26649	ENSMUSG00000097272.1	lincRNA	0	0	1	1	2	5
2900076A07Rik	ENSMUSG00000097277.7	lincRNA	80	70	104	109	127	79
Gm26685	ENSMUSG00000097281.2	lincRNA	14	9	8	1	1	3
Gm26686	ENSMUSG00000097283.1	lincRNA	0	0	0	1	5	0
4930480K23Rik	ENSMUSG00000097284.7	lincRNA	96	95	100	67	92	74
Gm26683	ENSMUSG00000097285.1	lincRNA	1	0	1	1	0	0
Gm26684	ENSMUSG00000097286.2	bidirectional_promoter_lncRNA	802	816	740	87	135	67
D130017N08Rik	ENSMUSG00000097287.3	lincRNA	242	216	311	117	134	141
1300002E11Rik	ENSMUSG00000097290.9	lincRNA	189	164	154	208	225	200
Gm26888	ENSMUSG00000097294.1	lincRNA	1	2	0	12	14	15
Gm26532	ENSMUSG00000097296.1	lincRNA	122	82	100	184	190	145
Gm26835	ENSMUSG00000097300.1	lincRNA	1	0	0	8	5	6
AW121686	ENSMUSG00000097301.1	lincRNA	6	6	10	1	3	2
3110083C13Rik	ENSMUSG00000097303.2	bidirectional_promoter_lncRNA	5	6	6	8	13	4
Gm17276	ENSMUSG00000097305.1	lincRNA	26	41	38	6	11	13
Gm26834	ENSMUSG00000097307.1	lincRNA	1	0	1	5	6	2
Gm6410	ENSMUSG00000097308.1	lincRNA	2	2	1	1	6	6
Gm17249	ENSMUSG00000097309.2	bidirectional_promoter_lncRNA	7	9	14	24	18	17
A930038B10Rik	ENSMUSG00000097310.2	lincRNA	5	0	5	4	1	7
Gm26870	ENSMUSG00000097312.1	lincRNA	19	6	5	1	2	12
Gm17281	ENSMUSG00000097317.1	lincRNA	4	5	8	1	0	1
1700007L15Rik	ENSMUSG00000097318.2	bidirectional_promoter_lncRNA	29	31	36	41	30	37
4930426I24Rik	ENSMUSG00000097323.2	lincRNA	19	6	9	7	8	9
Carmn	ENSMUSG00000097324.8	lincRNA	4	8	1	3	0	1
A330048O09Rik	ENSMUSG00000097326.2	lincRNA	79	113	93	12	21	6
F420014N23Rik	ENSMUSG00000097331.2	lincRNA	0	5	1	2	6	3
2700012I20Rik	ENSMUSG00000097334.1	lincRNA	17	15	22	11	15	10
Gm26606	ENSMUSG00000097337.1	lincRNA	31	36	41	21	17	23
Gm26732	ENSMUSG00000097344.1	lincRNA	1	0	0	1	2	0
AA543186	ENSMUSG00000097345.1	lincRNA	26	21	26	25	16	16
Gm17275	ENSMUSG00000097347.1	lincRNA	4	2	3	5	6	9
4732491K20Rik	ENSMUSG00000097350.2	bidirectional_promoter_lncRNA	52	81	66	47	45	40
A430046D13Rik	ENSMUSG00000097353.1	lincRNA	107	106	131	133	99	130
2310001H17Rik	ENSMUSG00000097354.7	lincRNA	47	30	37	262	231	236
Gm16793	ENSMUSG00000097357.2	bidirectional_promoter_lncRNA	15	14	27	4	12	6
Gm26773	ENSMUSG00000097358.1	lincRNA	1	0	2	3	0	3
C030034L19Rik	ENSMUSG00000097365.7	lincRNA	4	12	9	92	51	58
Gm26718	ENSMUSG00000097367.1	lincRNA	15	7	11	20	26	30
Gm26876	ENSMUSG00000097372.1	lincRNA	1	2	6	4	7	3
6720427I07Rik	ENSMUSG00000097375.2	lincRNA	77	71	69	134	119	98
B230208H11Rik	ENSMUSG00000097378.8	lincRNA	11	11	24	15	11	9
1500026H17Rik	ENSMUSG00000097383.1	bidirectional_promoter_lncRNA	27	37	39	10	12	12
4930563E18Rik	ENSMUSG00000097387.1	lincRNA	0	0	1	1	2	4
Mirg	ENSMUSG00000097391.8	lincRNA	23	46	27	3	7	4
D930016D06Rik	ENSMUSG00000097392.2	lincRNA	133	125	136	159	158	155
D030068K23Rik	ENSMUSG00000097393.8	lincRNA	1	1	4	2	0	1
Gm17399	ENSMUSG00000097402.1	lincRNA	7	7	9	28	15	14
Gm10814	ENSMUSG00000097404.1	lincRNA	9	6	5	8	15	6
4933408J17Rik	ENSMUSG00000097407.1	lincRNA	2	4	3	1	2	2
Gm26668	ENSMUSG00000097410.1	lincRNA	0	1	1	3	0	2
A830052D11Rik	ENSMUSG00000097413.1	lincRNA	18	16	16	14	10	8
AU020206	ENSMUSG00000097415.2	lincRNA	2134	1888	1788	12483	13304	12915
Gm26669	ENSMUSG00000097417.1	lincRNA	5	7	14	32	21	25
Mir155hg	ENSMUSG00000097418.7	lincRNA	0	0	0	20	26	27
Gm26521	ENSMUSG00000097422.1	lincRNA	3	3	1	4	1	1
Gm26522	ENSMUSG00000097423.1	lincRNA	0	0	1	3	0	1
Gm26520	ENSMUSG00000097429.1	lincRNA	70	70	71	165	165	152
Gm10489	ENSMUSG00000097444.1	lincRNA	6	7	7	6	5	5
Gm26631	ENSMUSG00000097445.1	bidirectional_promoter_lncRNA	10	13	10	23	25	21
Platr22	ENSMUSG00000097448.1	lincRNA	22	27	19	2	7	1
Gm2824	ENSMUSG00000097452.2	lincRNA	12	12	33	4	2	0
Gm26892	ENSMUSG00000097454.1	lincRNA	2	2	1	9	11	7
2310031A07Rik	ENSMUSG00000097457.1	lincRNA	0	1	0	16	19	18
Gm26895	ENSMUSG00000097459.1	lincRNA	0	4	2	2	2	3
Gm26734	ENSMUSG00000097460.1	lincRNA	7	12	10	12	8	11
Gm26735	ENSMUSG00000097461.1	lincRNA	26	21	26	6	8	5
Mdrl	ENSMUSG00000097468.1	lincRNA	5	3	2	4	3	5
Gm26583	ENSMUSG00000097476.1	lincRNA	7	12	11	20	16	9
Gm26582	ENSMUSG00000097479.1	lincRNA	1	0	13	3	7	8
4933406C10Rik	ENSMUSG00000097494.7	lincRNA	19	17	18	18	18	15
Gm26651	ENSMUSG00000097495.1	lincRNA	14	20	21	4	1	1
Gm26652	ENSMUSG00000097497.1	lincRNA	0	2	1	1	0	0
Gm26536	ENSMUSG00000097501.1	lincRNA	7	12	18	18	16	8
Gm26538	ENSMUSG00000097507.1	lincRNA	0	4	0	2	3	0
Gm17619	ENSMUSG00000097514.1	lincRNA	1	2	2	1	2	0
1700040D17Rik	ENSMUSG00000097515.2	lincRNA	5	8	7	3	8	2
4930467D21Rik	ENSMUSG00000097516.7	lincRNA	0	0	8	1	0	0
Gm26695	ENSMUSG00000097517.1	lincRNA	0	1	0	5	0	1
Gm26694	ENSMUSG00000097518.1	lincRNA	9	28	15	3	2	5
4930558J18Rik	ENSMUSG00000097519.2	lincRNA	2	5	2	11	7	8
1700022N22Rik	ENSMUSG00000097523.1	lincRNA	19	17	13	9	17	9
Gm26847	ENSMUSG00000097526.1	lincRNA	4	9	10	7	4	7
1700112J16Rik	ENSMUSG00000097527.2	lincRNA	11	10	15	13	11	5
Gm4349	ENSMUSG00000097532.1	lincRNA	5	1	6	7	3	6
Gm16675	ENSMUSG00000097534.3	bidirectional_promoter_lncRNA	37	37	22	65	72	76
2610037D02Rik	ENSMUSG00000097536.2	lincRNA	58	66	83	104	148	102
Gm26752	ENSMUSG00000097541.1	lincRNA	0	0	0	2	0	0
Gm26751	ENSMUSG00000097542.1	lincRNA	1	4	1	1	2	0
Mir124a-1hg	ENSMUSG00000097545.7	lincRNA	136	191	92	16	21	27
4930455D15Rik	ENSMUSG00000097553.1	lincRNA	1	0	1	2	0	1
Gm26825	ENSMUSG00000097554.1	lincRNA	0	0	1	1	5	6
C130060C02Rik	ENSMUSG00000097557.1	lincRNA	5	4	4	5	2	8
Gm26902	ENSMUSG00000097558.1	lincRNA	15	19	9	19	26	21
4632411P08Rik	ENSMUSG00000097561.1	lincRNA	12	5	13	20	12	16
A930024N18Rik	ENSMUSG00000097566.1	lincRNA	26	42	69	12	13	8
Gm26637	ENSMUSG00000097567.1	lincRNA	29	16	29	55	48	56
Gm26640	ENSMUSG00000097569.2	lincRNA	2	2	3	3	3	5
Jpx	ENSMUSG00000097571.8	lincRNA	120	123	140	106	99	85
Gm26797	ENSMUSG00000097572.2	lincRNA	3	2	2	13	26	24
C920006O11Rik	ENSMUSG00000097574.1	lincRNA	15	30	31	34	33	16
Gm26798	ENSMUSG00000097578.1	lincRNA	0	0	1	1	0	0
Gm26799	ENSMUSG00000097579.1	lincRNA	3	6	6	20	22	13
Gm5432	ENSMUSG00000097580.1	bidirectional_promoter_lncRNA	8	11	7	2	3	3
Gm26527	ENSMUSG00000097582.1	lincRNA	9	8	14	6	9	19
1700125G22Rik	ENSMUSG00000097584.1	lincRNA	10	9	7	10	17	13
Gm26675	ENSMUSG00000097590.1	lincRNA	2	5	3	7	5	3
Gm26660	ENSMUSG00000097601.2	lincRNA	26	20	32	26	25	23
Gm17322	ENSMUSG00000097604.1	lincRNA	10	7	19	8	4	2
Gm26659	ENSMUSG00000097609.1	lincRNA	0	0	0	1	0	0
Gm26508	ENSMUSG00000097614.1	lincRNA	4	4	1	1	5	7
Gm2061	ENSMUSG00000097615.1	lincRNA	29	15	64	3	7	1
1110019D14Rik	ENSMUSG00000097616.7	lincRNA	68	69	72	50	53	56
Gm26507	ENSMUSG00000097618.1	lincRNA	0	2	3	1	0	0
Gm26561	ENSMUSG00000097625.1	lincRNA	0	0	0	2	1	6
4930552P12Rik	ENSMUSG00000097632.1	lincRNA	3	2	4	1	2	2
Mirt1	ENSMUSG00000097636.7	lincRNA	33	23	53	169	167	132
Gm26865	ENSMUSG00000097641.1	lincRNA	1	2	8	5	4	2
Gm26863	ENSMUSG00000097645.1	lincRNA	2	1	0	1	7	1
9330185C12Rik	ENSMUSG00000097648.1	lincRNA	38	41	44	5	9	4
Gm16755	ENSMUSG00000097658.1	lincRNA	5	2	1	1	1	3
Gm26762	ENSMUSG00000097660.1	lincRNA	2	1	3	2	6	5
Gm2093	ENSMUSG00000097662.1	lincRNA	18	24	19	25	37	26
Gm26765	ENSMUSG00000097664.1	lincRNA	0	0	0	3	0	2
A330094K24Rik	ENSMUSG00000097666.1	lincRNA	34	25	35	3	10	2
Gm26608	ENSMUSG00000097673.1	lincRNA	5	8	1	13	10	7
Gm26610	ENSMUSG00000097674.1	lincRNA	8	14	6	14	12	8
Gm26643	ENSMUSG00000097681.1	lincRNA	2	2	1	11	5	6
Gm26645	ENSMUSG00000097684.1	lincRNA	18	19	42	4	2	1
4930505N22Rik	ENSMUSG00000097690.1	lincRNA	3	3	2	4	2	5
G730013B05Rik	ENSMUSG00000097694.8	lincRNA	1	0	1	22	22	14
4833412C05Rik	ENSMUSG00000097697.2	lincRNA	1	2	5	1	1	2
5430400D12Rik	ENSMUSG00000097699.2	bidirectional_promoter_lncRNA	6	4	7	8	6	1
Gm26742	ENSMUSG00000097707.1	lincRNA	16	15	12	35	36	47
2810429I04Rik	ENSMUSG00000097709.8	lincRNA	93	114	107	96	105	95
2310026I22Rik	ENSMUSG00000097710.1	lincRNA	1	2	1	1	4	2
Gm10532	ENSMUSG00000097712.1	lincRNA	3	3	8	8	6	5
Gm20109	ENSMUSG00000097714.1	lincRNA	7	9	8	4	3	1
Gm26841	ENSMUSG00000097722.1	lincRNA	1	1	3	1	2	2
4930593A02Rik	ENSMUSG00000097725.4	lincRNA	3	7	7	6	1	8
F630040K05Rik	ENSMUSG00000097727.8	lincRNA	8	17	30	9	6	7
Gm26840	ENSMUSG00000097728.1	lincRNA	27	30	52	10	11	7
2700016F22Rik	ENSMUSG00000097731.1	lincRNA	17	9	9	18	14	14
B930082K07Rik	ENSMUSG00000097734.1	lincRNA	5	10	23	2	1	2
9530059O14Rik	ENSMUSG00000097736.8	lincRNA	20	15	12	4	8	3
Gm26530	ENSMUSG00000097737.1	lincRNA	0	1	0	1	1	1
4930445N18Rik	ENSMUSG00000097738.1	lincRNA	6	8	2	6	2	2
E030044B06Rik	ENSMUSG00000097740.1	lincRNA	1	0	2	2	3	1
Gm26535	ENSMUSG00000097742.1	lincRNA	3	1	2	3	5	3
Gm16973	ENSMUSG00000097743.1	lincRNA	99	112	87	118	116	133
D030040B21Rik	ENSMUSG00000097744.1	lincRNA	3	1	0	2	0	0
Gm6225	ENSMUSG00000097746.1	lincRNA	9	6	9	27	28	20
Gm26534	ENSMUSG00000097747.1	lincRNA	24	20	14	20	15	10
Gm26533	ENSMUSG00000097748.1	lincRNA	9	7	6	13	15	11
Gm26690	ENSMUSG00000097751.1	lincRNA	18	9	12	25	30	21
Ptgs2os2	ENSMUSG00000097754.1	lincRNA	0	2	0	8	5	11
2010110K18Rik	ENSMUSG00000097755.1	lincRNA	0	2	4	6	0	6
Gm17518	ENSMUSG00000097757.1	lincRNA	9	24	16	5	11	4
Gm26753	ENSMUSG00000097759.1	lincRNA	0	0	6	5	1	1
Gm26635	ENSMUSG00000097764.1	lincRNA	0	0	2	2	0	0
5730420D15Rik	ENSMUSG00000097766.1	bidirectional_promoter_lncRNA	1	0	0	6	4	6
Miat	ENSMUSG00000097767.8	lincRNA	85	133	147	32	28	15
5430416N02Rik	ENSMUSG00000097772.7	lincRNA	66	73	81	149	136	123
Gm10614	ENSMUSG00000097773.1	bidirectional_promoter_lncRNA	8	6	4	10	4	9
4931440J10Rik	ENSMUSG00000097775.1	lincRNA	1	2	10	2	2	4
4833407H14Rik	ENSMUSG00000097779.1	lincRNA	10	18	8	80	61	41
9330136K24Rik	ENSMUSG00000097781.1	lincRNA	4	5	10	2	11	3
Gm26747	ENSMUSG00000097783.2	lincRNA	3	1	9	1	0	1
A430105J06Rik	ENSMUSG00000097784.1	lincRNA	16	7	12	12	10	9
B230217O12Rik	ENSMUSG00000097785.1	lincRNA	30	42	52	29	22	22
2700046G09Rik	ENSMUSG00000097787.1	lincRNA	64	54	54	34	32	31
Gm17315	ENSMUSG00000097791.1	lincRNA	2	3	5	4	5	0
Gm27042	ENSMUSG00000097792.1	lincRNA	4	3	1	4	4	4
Gm16702	ENSMUSG00000097796.1	lincRNA	28	23	36	15	17	14
Gm26901	ENSMUSG00000097797.6	lincRNA	3	1	2	1	4	5
Gm26899	ENSMUSG00000097799.1	lincRNA	3	1	9	3	4	9
B230344G16Rik	ENSMUSG00000097800.1	lincRNA	2	5	4	2	1	0
Gm26777	ENSMUSG00000097801.1	bidirectional_promoter_lncRNA	4	5	16	4	0	0
2810425M01Rik	ENSMUSG00000097811.1	lincRNA	12	3	3	5	6	10
Gm26812	ENSMUSG00000097812.1	lincRNA	0	0	1	3	1	5
Gm26809	ENSMUSG00000097815.1	lincRNA	13	8	8	20	20	19
Gm26681	ENSMUSG00000097818.1	lincRNA	0	3	1	2	2	6
Gm16701	ENSMUSG00000097823.2	lincRNA	15	22	45	5	3	8
5330439K02Rik	ENSMUSG00000097827.1	bidirectional_promoter_lncRNA	17	15	9	42	32	44
4930540M05Rik	ENSMUSG00000097831.1	lincRNA	1	0	2	3	1	0
Gm26912	ENSMUSG00000097832.1	lincRNA	17	17	19	15	11	18
Gm26910	ENSMUSG00000097835.1	lincRNA	32	34	33	36	22	26
C530050E15Rik	ENSMUSG00000097838.1	lincRNA	28	23	44	63	80	74
9330104G04Rik	ENSMUSG00000097842.2	lincRNA	33	12	38	10	18	16
A930007I19Rik	ENSMUSG00000097855.7	lincRNA	30	22	43	235	236	205
9530052C20Rik	ENSMUSG00000097858.2	lincRNA	13	15	23	16	5	16
Gm26601	ENSMUSG00000097859.1	lincRNA	15	12	14	41	22	17
Gm26857	ENSMUSG00000097860.1	lincRNA	36	33	36	68	68	61
1010001B22Rik	ENSMUSG00000097863.1	lincRNA	4	7	6	2	3	0
Lppos	ENSMUSG00000097867.1	lincRNA	96	95	136	84	92	88
A330069E16Rik	ENSMUSG00000097868.1	lincRNA	3	7	3	4	3	3
Gm26868	ENSMUSG00000097870.2	lincRNA	1	1	4	1	0	2
Gm26702	ENSMUSG00000097872.1	lincRNA	6	7	16	6	13	1
Gm26867	ENSMUSG00000097873.1	lincRNA	0	0	0	1	1	0
Gm26704	ENSMUSG00000097875.2	bidirectional_promoter_lncRNA	1	3	5	1	0	0
Gm26869	ENSMUSG00000097879.1	lincRNA	9	3	1	5	3	3
Celrr	ENSMUSG00000097881.7	lincRNA	29	22	48	3	3	0
Gm26682	ENSMUSG00000097888.1	lincRNA	5	3	2	3	0	2
4930547M16Rik	ENSMUSG00000097890.2	bidirectional_promoter_lncRNA	7	10	14	2	3	5
4930455B14Rik	ENSMUSG00000097898.8	lincRNA	0	1	0	2	0	0
Gm26711	ENSMUSG00000097904.1	lincRNA	14	24	17	41	34	30
4933404O12Rik	ENSMUSG00000097908.7	lincRNA	177	197	269	126	88	88
6330403N20Rik	ENSMUSG00000097912.1	lincRNA	0	1	0	1	2	1
Gm26839	ENSMUSG00000097917.2	bidirectional_promoter_lncRNA	2	8	5	14	18	8
Gm26576	ENSMUSG00000097921.2	lincRNA	9	9	9	21	10	10
A730020E08Rik	ENSMUSG00000097924.2	bidirectional_promoter_lncRNA	18	21	28	3	7	3
C330002G04Rik	ENSMUSG00000097930.1	lincRNA	7	8	5	4	2	0
1700039M10Rik	ENSMUSG00000097933.2	bidirectional_promoter_lncRNA	0	4	1	5	2	1
6720483E21Rik	ENSMUSG00000097934.1	lincRNA	1	0	0	1	4	4
A130014A01Rik	ENSMUSG00000097944.1	bidirectional_promoter_lncRNA	33	49	51	66	52	34
A330074K22Rik	ENSMUSG00000097960.1	lincRNA	127	97	280	14	21	17
Gm27028	ENSMUSG00000097970.1	lincRNA	7	0	11	4	2	1
Gm26917	ENSMUSG00000097971.3	lincRNA	9	14	10	11	15	25
Gm10605	ENSMUSG00000097974.1	lincRNA	233	243	177	104	113	88
Gm27017	ENSMUSG00000097997.1	lincRNA	5	8	3	11	8	8
Gm27019	ENSMUSG00000097998.1	lincRNA	26	20	14	48	43	40
Gm26981	ENSMUSG00000098041.1	lincRNA	0	0	0	2	0	1
Gm27032	ENSMUSG00000098051.1	lincRNA	5	17	10	3	1	3
Gm26945	ENSMUSG00000098061.1	lincRNA	1	1	1	1	0	1
6530403H02Rik	ENSMUSG00000098097.7	lincRNA	114	68	208	6	7	9
Bvht	ENSMUSG00000098098.7	lincRNA	14	27	24	12	7	10
Gm27007	ENSMUSG00000098107.1	lincRNA	0	0	0	1	0	1
Gm5914	ENSMUSG00000098120.1	lincRNA	3	1	3	7	7	3
Platr11	ENSMUSG00000098161.1	lincRNA	0	0	0	9	12	8
Gm27010	ENSMUSG00000098183.1	lincRNA	40	36	53	67	91	56
Gm27011	ENSMUSG00000098184.1	bidirectional_promoter_lncRNA	5	2	4	2	3	4
Gm26964	ENSMUSG00000098196.1	lincRNA	3	10	10	5	5	2
B830012L14Rik	ENSMUSG00000098202.1	lincRNA	5	7	13	1	2	0
A430106G13Rik	ENSMUSG00000098206.1	lincRNA	21	13	20	21	20	17
Gm27030	ENSMUSG00000098221.1	lincRNA	6	11	19	5	6	1
Snhg6	ENSMUSG00000098234.7	lincRNA	82	111	181	189	209	193
Gm27194	ENSMUSG00000098292.1	lincRNA	2	0	5	17	21	12
Lockd	ENSMUSG00000098318.7	lincRNA	18	35	30	53	53	58
Gm19541	ENSMUSG00000098370.1	lincRNA	0	0	0	17	29	25
2010110E17Rik	ENSMUSG00000098434.1	lincRNA	2	0	1	8	2	13
Gm27167	ENSMUSG00000098534.1	lincRNA	0	0	0	5	1	1
1110015O18Rik	ENSMUSG00000098659.7	lincRNA	7	4	11	1	1	0
Otx2os1	ENSMUSG00000098682.8	lincRNA	209	196	184	10	26	18
Gm27255	ENSMUSG00000098801.1	lincRNA	0	0	0	1	0	0
Gm27211	ENSMUSG00000098875.1	lincRNA	0	0	0	3	0	0
Gm27162	ENSMUSG00000099025.1	lincRNA	1	1	4	7	13	11
Gm27168	ENSMUSG00000099162.1	lincRNA	2	3	6	4	3	1
5730403I07Rik	ENSMUSG00000099170.1	lincRNA	1	0	1	3	0	0
2810030D12Rik	ENSMUSG00000099338.1	bidirectional_promoter_lncRNA	21	17	11	4	4	2
Platr10	ENSMUSG00000099370.1	lincRNA	0	0	1	1	0	0
Gm28187	ENSMUSG00000099375.1	lincRNA	119	90	115	120	139	82
1700110C19Rik	ENSMUSG00000099384.6	lincRNA	36	33	31	36	51	44
Gm17767	ENSMUSG00000099413.1	lincRNA	3	3	7	30	17	36
Gm28556	ENSMUSG00000099459.2	lincRNA	0	0	0	4	3	0
Gm29340	ENSMUSG00000099470.1	lincRNA	25	21	20	42	24	24
9830004L10Rik	ENSMUSG00000099552.1	lincRNA	2	1	1	1	0	0
Gm29538	ENSMUSG00000099553.1	lincRNA	140	166	120	9	26	10
2900052N01Rik	ENSMUSG00000099696.6	lincRNA	658	647	1800	53	76	40
Gm8883	ENSMUSG00000099707.6	lincRNA	0	0	0	1	0	1
Dalir	ENSMUSG00000099784.1	lincRNA	2	4	9	2	2	0
Gm29168	ENSMUSG00000099798.1	lincRNA	0	0	0	1	0	0
1810012K16Rik	ENSMUSG00000099825.1	lincRNA	8	11	4	10	6	3
Gm7160	ENSMUSG00000099843.1	lincRNA	36	26	51	60	49	51
Gm29458	ENSMUSG00000099847.1	lincRNA	1	2	1	4	1	5
Gm29650	ENSMUSG00000099876.1	lincRNA	13	12	1	14	11	15
Pinc	ENSMUSG00000099877.6	lincRNA	0	1	0	1	0	0
2810013P06Rik	ENSMUSG00000099881.1	bidirectional_promoter_lncRNA	655	666	792	921	843	754
Gm29016	ENSMUSG00000099922.1	lincRNA	0	0	0	1	0	0
Gm28867	ENSMUSG00000099936.1	lincRNA	0	0	2	3	0	1
Gm29642	ENSMUSG00000100002.2	lincRNA	17	4	11	10	11	8
Gm7967	ENSMUSG00000100009.6	lincRNA	5	6	14	22	22	13
2410022M11Rik	ENSMUSG00000100017.2	bidirectional_promoter_lncRNA	128	145	166	156	125	133
D7Ertd128e	ENSMUSG00000100029.1	lincRNA	6	15	6	21	26	30
Gm28707	ENSMUSG00000100071.1	lincRNA	10	4	17	17	15	11
Gm28100	ENSMUSG00000100108.1	lincRNA	0	0	0	3	0	2
Gm28592	ENSMUSG00000100113.1	lincRNA	0	2	4	1	5	4
1700047M11Rik	ENSMUSG00000100147.2	lincRNA	18	14	31	14	8	11
Gm19585	ENSMUSG00000100150.2	lincRNA	10	14	18	149	183	168
Gm29052	ENSMUSG00000100154.1	lincRNA	0	0	0	1	0	1
Gm2109	ENSMUSG00000100155.1	lincRNA	4	2	3	1	0	0
2310034O05Rik	ENSMUSG00000100157.6	lincRNA	0	4	3	1	0	0
2610306M01Rik	ENSMUSG00000100164.1	bidirectional_promoter_lncRNA	61	90	101	50	66	28
1810006J02Rik	ENSMUSG00000100182.6	lincRNA	3	3	3	39	6	14
1700064M15Rik	ENSMUSG00000100211.1	lincRNA	9	9	7	16	17	25
Gm28151	ENSMUSG00000100213.1	lincRNA	18	30	25	13	28	22
9930111H07Rik	ENSMUSG00000100217.1	lincRNA	0	1	0	2	0	0
A530053M12Rik	ENSMUSG00000100247.1	lincRNA	0	0	2	1	0	0
Mir124-2hg	ENSMUSG00000100252.6	lincRNA	71	124	224	15	18	14
1700020N18Rik	ENSMUSG00000100253.1	lincRNA	12	14	8	2	4	4
Gm28196	ENSMUSG00000100255.1	lincRNA	0	0	0	1	0	0
Gm28068	ENSMUSG00000100287.1	lincRNA	3	2	1	13	7	2
2310069B03Rik	ENSMUSG00000100291.6	lincRNA	4	2	1	4	2	3
6030407O03Rik	ENSMUSG00000100301.6	lincRNA	9	11	12	1	2	3
C230024C17Rik	ENSMUSG00000100334.1	lincRNA	0	1	2	17	10	15
2310008N11Rik	ENSMUSG00000100335.2	lincRNA	18	17	2	5	2	3
Gm29418	ENSMUSG00000100345.1	lincRNA	0	0	0	1	0	0
Gm29113	ENSMUSG00000100354.1	lincRNA	0	0	1	7	6	13
Gm29336	ENSMUSG00000100367.1	lincRNA	4	2	1	8	3	7
Gm28935	ENSMUSG00000100392.1	lincRNA	3	0	1	5	7	3
Gm29367	ENSMUSG00000100396.1	lincRNA	92	85	105	61	74	56
Gm28578	ENSMUSG00000100417.1	lincRNA	11	2	3	2	0	0
Gm29264	ENSMUSG00000100465.1	lincRNA	12	10	10	14	8	6
Gm29543	ENSMUSG00000100475.1	lincRNA	1	2	4	1	0	0
Gm29156	ENSMUSG00000100480.1	lincRNA	11	5	6	12	12	6
Gm28286	ENSMUSG00000100502.1	lincRNA	66	67	47	98	78	75
Gm29483	ENSMUSG00000100546.1	lincRNA	0	1	0	5	5	0
2310039L15Rik	ENSMUSG00000100550.2	lincRNA	0	0	0	1	1	0
Gm29019	ENSMUSG00000100552.1	lincRNA	0	0	0	1	0	1
2810414N06Rik	ENSMUSG00000100594.1	lincRNA	76	83	95	48	41	51
Gm29243	ENSMUSG00000100605.1	lincRNA	0	4	0	13	9	8
1700016G22Rik	ENSMUSG00000100625.7	lincRNA	0	1	0	2	2	3
A830008E24Rik	ENSMUSG00000100627.6	lincRNA	192	176	211	275	306	252
Gm29157	ENSMUSG00000100635.1	lincRNA	25	31	28	2	2	4
F730311O21Rik	ENSMUSG00000100658.1	lincRNA	16	21	30	81	59	48
1810044D09Rik	ENSMUSG00000100680.1	lincRNA	38	27	43	27	28	26
2010320M18Rik	ENSMUSG00000100691.1	lincRNA	155	231	201	91	86	92
Gm29107	ENSMUSG00000100775.1	lincRNA	2	0	2	1	0	0
4930598F16Rik	ENSMUSG00000100777.1	lincRNA	0	0	0	1	0	1
Gm28231	ENSMUSG00000100782.1	lincRNA	0	0	0	4	3	10
2310047D07Rik	ENSMUSG00000100783.1	lincRNA	13	25	24	5	11	13
Gm19589	ENSMUSG00000100798.1	lincRNA	0	0	0	5	0	0
Gm28874	ENSMUSG00000100813.1	lincRNA	19	28	18	7	26	28
Gm28441	ENSMUSG00000100830.1	lincRNA	0	0	0	1	1	1
1700063D05Rik	ENSMUSG00000100837.7	lincRNA	6	4	10	1	0	3
Gm28888	ENSMUSG00000100908.1	lincRNA	0	0	1	2	0	0
1700027F09Rik	ENSMUSG00000100911.2	lincRNA	0	0	0	1	0	0
Gm29459	ENSMUSG00000100932.1	lincRNA	0	2	0	4	4	3
Gm28875	ENSMUSG00000100975.2	lincRNA	45	48	52	114	109	87
Gm28723	ENSMUSG00000101028.1	lincRNA	3	0	1	1	0	0
Platr1	ENSMUSG00000101061.1	lincRNA	4	1	2	10	9	4
Gm28651	ENSMUSG00000101086.2	lincRNA	7	4	2	3	3	0
1700029M03Rik	ENSMUSG00000101189.1	lincRNA	0	0	0	2	4	3
4930568A12Rik	ENSMUSG00000101223.6	lincRNA	9	9	9	12	22	15
Gm28347	ENSMUSG00000101264.1	lincRNA	0	0	2	1	3	0
Gm19325	ENSMUSG00000101365.1	lincRNA	13	9	15	27	21	22
2810405F17Rik	ENSMUSG00000101493.1	lincRNA	54	39	46	84	62	65
4732465J04Rik	ENSMUSG00000101517.6	lincRNA	5	3	1	32	9	16
1700112H15Rik	ENSMUSG00000101574.1	lincRNA	0	1	0	2	3	0
Gm20753	ENSMUSG00000101583.1	lincRNA	1	3	10	2	0	2
Gm29395	ENSMUSG00000101595.1	lincRNA	6	6	7	7	15	11
Gm20342	ENSMUSG00000101599.1	lincRNA	182	189	240	295	324	212
Gm28730	ENSMUSG00000101603.1	lincRNA	0	0	1	1	2	2
1700066B17Rik	ENSMUSG00000101634.6	lincRNA	0	1	0	1	0	1
2310040G24Rik	ENSMUSG00000101655.1	lincRNA	57	65	69	81	68	68
1700072G22Rik	ENSMUSG00000101702.1	lincRNA	0	0	0	1	0	0
3830432H09Rik	ENSMUSG00000101731.1	lincRNA	0	4	0	3	0	0
Gm28055	ENSMUSG00000101741.1	lincRNA	1	2	3	2	2	1
Gm29266	ENSMUSG00000101797.1	lincRNA	10	26	30	4	0	4
Gm28982	ENSMUSG00000101832.1	lincRNA	4	0	2	4	4	5
4933417E11Rik	ENSMUSG00000101848.1	lincRNA	1	1	0	1	0	1
Gm28386	ENSMUSG00000101849.1	lincRNA	2	3	5	1	0	0
1700026F02Rik	ENSMUSG00000101854.2	lincRNA	0	0	0	1	0	0
1700096K18Rik	ENSMUSG00000101856.1	lincRNA	64	64	77	75	90	71
Gm29282	ENSMUSG00000101880.1	lincRNA	4	4	0	6	4	3
Gm28981	ENSMUSG00000101895.1	lincRNA	0	3	3	2	2	4
Gm29291	ENSMUSG00000101903.1	lincRNA	98	98	96	63	73	36
Gm28706	ENSMUSG00000102063.1	lincRNA	0	0	0	1	2	3
1700012I11Rik	ENSMUSG00000102069.1	lincRNA	0	0	0	1	1	1
Gm4319	ENSMUSG00000102123.1	lincRNA	0	0	0	3	2	2
4930429P21Rik	ENSMUSG00000102144.1	lincRNA	0	0	0	4	1	0
Gm34342	ENSMUSG00000102158.1	lincRNA	3	7	2	6	3	1
Gm38171	ENSMUSG00000102196.1	lincRNA	8	10	9	21	16	14
Gm33280	ENSMUSG00000102202.1	lincRNA	0	1	0	13	14	4
Gm19331	ENSMUSG00000102332.1	lincRNA	0	0	0	1	1	0
Gm37233	ENSMUSG00000102336.1	lincRNA	385	333	422	444	388	333
6430573P05Rik	ENSMUSG00000102545.1	lincRNA	43	46	43	52	34	37
Gm16701	ENSMUSG00000102548.1	lincRNA	2	2	3	1	0	0
Gm37267	ENSMUSG00000102608.1	lincRNA	1	1	2	7	7	6
8030442B05Rik	ENSMUSG00000102674.1	lincRNA	87	99	92	38	37	33
Gm37184	ENSMUSG00000102761.1	lincRNA	0	0	1	1	0	0
4930403P22Rik	ENSMUSG00000102762.1	lincRNA	3	1	0	2	2	0
Gm38161	ENSMUSG00000102777.1	lincRNA	1	0	0	1	0	1
Gm37712	ENSMUSG00000102794.1	lincRNA	0	0	0	1	1	2
2900097C17Rik	ENSMUSG00000102869.2	lincRNA	9177	9075	17944	5458	5227	4842
Gm37552	ENSMUSG00000102941.1	lincRNA	1	0	0	3	3	1
Gm37306	ENSMUSG00000103043.1	lincRNA	19	22	16	23	21	15
4833445I07Rik	ENSMUSG00000103103.1	lincRNA	131	103	134	151	145	161
Gm37584	ENSMUSG00000103115.1	lincRNA	4	5	2	11	9	5
Gm37387	ENSMUSG00000103126.2	lincRNA	11	12	11	82	145	96
Gm38293	ENSMUSG00000103156.1	lincRNA	11	5	10	6	10	10
Gm38150	ENSMUSG00000103164.1	lincRNA	6	7	2	6	5	1
Gm30948	ENSMUSG00000103168.1	lincRNA	1	0	0	1	0	0
Gm37170	ENSMUSG00000103170.1	lincRNA	15	6	10	33	25	24
Gm37168	ENSMUSG00000103174.1	lincRNA	171	116	156	290	296	275
Gm34068	ENSMUSG00000103305.1	lincRNA	0	0	0	1	0	0
Gm37800	ENSMUSG00000103308.5	lincRNA	7	9	8	19	17	21
Gm29771	ENSMUSG00000103334.1	lincRNA	1	0	1	2	0	0
Gm37933	ENSMUSG00000103408.1	lincRNA	15	26	21	3	5	2
Gm38060	ENSMUSG00000103631.1	lincRNA	0	0	0	1	1	0
Gm37073	ENSMUSG00000103686.1	lincRNA	3	2	0	1	1	0
Gm38004	ENSMUSG00000103811.1	lincRNA	5	3	5	9	8	12
Gm32950	ENSMUSG00000103827.1	lincRNA	1	6	3	4	11	2
Gm33819	ENSMUSG00000103912.1	lincRNA	0	3	0	1	1	0
Gm20045	ENSMUSG00000103983.1	lincRNA	30	37	44	50	69	46
Gm38335	ENSMUSG00000104000.1	lincRNA	0	0	2	7	10	6
Gm32391	ENSMUSG00000104011.1	lincRNA	18	9	19	2	4	2
Gm37027	ENSMUSG00000104077.1	lincRNA	3	2	1	1	0	0
Gm32496	ENSMUSG00000104102.1	lincRNA	0	0	0	1	0	0
Gm30292	ENSMUSG00000104109.1	lincRNA	0	0	0	1	1	0
Gm37294	ENSMUSG00000104111.1	lincRNA	1	4	0	6	16	11
Gm38102	ENSMUSG00000104156.2	lincRNA	2	1	12	1	4	0
Gm38101	ENSMUSG00000104157.1	lincRNA	2	3	2	1	0	0
Gm9916	ENSMUSG00000104178.1	lincRNA	3	2	0	1	0	0
Gm37986	ENSMUSG00000104212.1	lincRNA	8	6	5	2	4	2
Gm7292	ENSMUSG00000104222.1	lincRNA	1121	937	2001	677	517	533
Gm33533	ENSMUSG00000104237.1	lincRNA	0	0	2	1	0	0
Gm37173	ENSMUSG00000104256.2	lincRNA	0	0	0	2	0	0
Gm37748	ENSMUSG00000104266.1	lincRNA	1	1	2	16	9	16
Gm36972	ENSMUSG00000104306.1	lincRNA	0	0	0	1	0	0
Gm10522	ENSMUSG00000104340.1	lincRNA	0	0	2	13	8	14
Gm33994	ENSMUSG00000104509.1	lincRNA	1	0	0	2	10	7
Rbakdn	ENSMUSG00000104529.4	lincRNA	1	2	0	1	0	0
Gm4961	ENSMUSG00000104667.1	lincRNA	44	39	36	76	103	112
Gm43062	ENSMUSG00000104671.1	lincRNA	21	14	21	17	16	13
5430427N15Rik	ENSMUSG00000104684.1	lincRNA	2	8	9	5	3	0
Gm42500	ENSMUSG00000104727.1	lincRNA	5	5	7	6	5	4
9830132P13Rik	ENSMUSG00000104763.1	lincRNA	23	15	9	3	6	5
Gm43661	ENSMUSG00000104818.1	lincRNA	2	0	1	7	5	7
Gm5547	ENSMUSG00000104835.4	lincRNA	22	21	18	84	107	90
1700041I07Rik	ENSMUSG00000104845.1	lincRNA	1	0	0	3	4	7
3110039M20Rik	ENSMUSG00000104861.1	lincRNA	2	1	4	1	0	2
Gm43397	ENSMUSG00000104875.1	lincRNA	3	0	0	1	1	0
1700016F12Rik	ENSMUSG00000104955.1	lincRNA	0	0	0	10	4	1
Gm9484	ENSMUSG00000105006.1	lincRNA	160	171	182	350	298	243
Gm32585	ENSMUSG00000105039.1	lincRNA	0	0	0	1	0	0
Gm40190	ENSMUSG00000105057.1	lincRNA	6	4	2	7	10	8
A930003O13Rik	ENSMUSG00000105076.1	lincRNA	5	7	16	7	7	10
Gm35507	ENSMUSG00000105102.1	lincRNA	1	0	6	1	0	0
Gm42470	ENSMUSG00000105127.1	lincRNA	0	0	2	1	1	2
Gm42864	ENSMUSG00000105152.1	lincRNA	3	3	13	1	0	0
Gm42595	ENSMUSG00000105161.1	lincRNA	56	35	59	55	61	40
Gm43821	ENSMUSG00000105219.1	lincRNA	16	21	20	13	22	18
Gm42205	ENSMUSG00000105222.1	lincRNA	1	1	2	2	0	0
Gm33370	ENSMUSG00000105283.1	lincRNA	16	18	9	57	49	66
Gm19708	ENSMUSG00000105296.1	lincRNA	8	11	5	5	5	4
1700052H01Rik	ENSMUSG00000105297.1	lincRNA	2	1	0	1	0	0
Gm29865	ENSMUSG00000105331.1	lincRNA	0	0	2	2	0	0
1700094M23Rik	ENSMUSG00000105337.4	lincRNA	1	4	2	2	0	1
BC030343	ENSMUSG00000105345.1	lincRNA	9	14	6	6	3	3
Gm3716	ENSMUSG00000105402.4	lincRNA	131	75	78	496	384	429
Gm42450	ENSMUSG00000105437.1	lincRNA	0	0	0	1	7	2
A230098N10Rik	ENSMUSG00000105439.1	lincRNA	0	0	0	8	7	0
Gm43837	ENSMUSG00000105443.1	lincRNA	15	10	15	14	9	8
A430073D23Rik	ENSMUSG00000105471.1	lincRNA	6	8	7	5	3	4
5330426L24Rik	ENSMUSG00000105501.1	lincRNA	2	2	0	1	4	1
Gm36823	ENSMUSG00000105516.4	lincRNA	0	0	1	2	0	1
Gm43077	ENSMUSG00000105535.1	lincRNA	0	1	1	3	1	2
Gm19710	ENSMUSG00000105552.1	lincRNA	14	5	16	21	19	17
Gm42744	ENSMUSG00000105560.1	lincRNA	3	4	2	2	1	0
Gm42682	ENSMUSG00000105570.1	lincRNA	0	5	0	1	1	1
Gm43625	ENSMUSG00000105636.1	lincRNA	19	18	17	19	28	19
Gm42912	ENSMUSG00000105640.1	lincRNA	0	3	0	1	0	0
Gm30211	ENSMUSG00000105646.1	lincRNA	21	17	21	25	26	28
1700017M07Rik	ENSMUSG00000105651.1	lincRNA	9	6	8	1	0	1
Gm42797	ENSMUSG00000105664.1	lincRNA	1	3	2	4	6	3
Gm43703	ENSMUSG00000105699.1	lincRNA	16	17	22	32	16	11
Gm43838	ENSMUSG00000105730.1	lincRNA	0	0	0	1	0	0
Gm43351	ENSMUSG00000105769.1	lincRNA	9	7	11	36	33	35
Gm42997	ENSMUSG00000105789.1	lincRNA	1	6	5	16	8	13
9130604C24Rik	ENSMUSG00000105851.1	lincRNA	10	19	9	5	14	6
2310074N15Rik	ENSMUSG00000105858.1	lincRNA	5	4	0	2	1	1
4932422M17Rik	ENSMUSG00000105881.1	lincRNA	15	16	9	24	18	17
A230001M10Rik	ENSMUSG00000105891.4	lincRNA	54	40	70	4	4	6
Gm43254	ENSMUSG00000105957.1	lincRNA	49	40	52	68	41	32
Gm43242	ENSMUSG00000105966.1	lincRNA	0	0	0	1	0	0
Gm43672	ENSMUSG00000106019.1	lincRNA	97	121	120	147	129	129
4930512P04Rik	ENSMUSG00000106125.1	lincRNA	1	0	0	1	0	2
Gm30648	ENSMUSG00000106139.1	lincRNA	4	0	0	2	0	2
4930555A03Rik	ENSMUSG00000106157.1	lincRNA	0	0	1	2	1	5
9430085M18Rik	ENSMUSG00000106164.1	lincRNA	5	3	20	7	12	8
Gm42504	ENSMUSG00000106198.1	lincRNA	0	0	0	2	0	0
5830416I19Rik	ENSMUSG00000106219.1	lincRNA	0	0	1	2	5	3
Gm43464	ENSMUSG00000106227.1	lincRNA	15	13	24	17	13	22
Gm29811	ENSMUSG00000106230.1	lincRNA	5	4	0	4	2	6
Gm8066	ENSMUSG00000106237.1	lincRNA	111	142	116	151	133	122
Gm34086	ENSMUSG00000106261.1	lincRNA	0	0	3	18	18	12
4930580E04Rik	ENSMUSG00000106269.1	lincRNA	3	3	4	12	12	5
Gm42495	ENSMUSG00000106275.1	lincRNA	2	4	8	7	1	7
Gm43848	ENSMUSG00000106317.1	lincRNA	92	59	70	85	94	87
Gm42601	ENSMUSG00000106319.1	lincRNA	9	9	8	52	55	57
4930428O21Rik	ENSMUSG00000106333.1	lincRNA	0	0	0	4	0	7
Gm8013	ENSMUSG00000106357.1	lincRNA	16	11	6	9	10	20
Gm43568	ENSMUSG00000106365.1	lincRNA	6	12	16	3	5	2
Gm36211	ENSMUSG00000106426.1	lincRNA	1	0	0	6	7	1
Gm32051	ENSMUSG00000106438.1	lincRNA	10	9	5	2	2	1
Gm40348	ENSMUSG00000106466.1	lincRNA	0	0	0	1	0	0
Gm29707	ENSMUSG00000106492.1	lincRNA	14	10	7	27	10	14
Gm42695	ENSMUSG00000106525.1	lincRNA	4	2	5	5	0	0
B230303O12Rik	ENSMUSG00000106547.1	lincRNA	5	5	10	13	18	15
Gm43121	ENSMUSG00000106639.1	lincRNA	3	1	0	15	16	8
Gm42750	ENSMUSG00000106656.1	lincRNA	0	0	0	1	0	0
Gm36548	ENSMUSG00000106658.1	lincRNA	0	0	0	1	0	0
Gm20005	ENSMUSG00000106674.1	lincRNA	0	0	1	5	3	3
Gm36447	ENSMUSG00000106692.1	lincRNA	0	0	4	1	0	0
Gm20052	ENSMUSG00000106718.1	lincRNA	45	39	28	4	10	0
Chaer1	ENSMUSG00000106783.1	lincRNA	2	5	0	8	9	5
4930553P18Rik	ENSMUSG00000106791.1	lincRNA	1	1	2	1	2	1
Gm28563	ENSMUSG00000106812.1	lincRNA	0	0	0	3	0	2
D5Ertd605e	ENSMUSG00000106820.1	lincRNA	54	43	40	94	78	86
Gm43156	ENSMUSG00000106845.1	lincRNA	0	0	0	2	3	2
Gm20186	ENSMUSG00000106874.1	lincRNA	173	197	232	364	323	265
Gm43598	ENSMUSG00000106927.1	lincRNA	8	1	1	3	4	1
5930430L01Rik	ENSMUSG00000106951.1	lincRNA	80	88	89	36	46	50
Gm43690	ENSMUSG00000106980.1	lincRNA	6	13	12	24	12	5
Gm45495	ENSMUSG00000106981.1	lincRNA	228	238	260	39	63	44
Gm42849	ENSMUSG00000107043.1	lincRNA	6	0	7	3	9	5
Gm38901	ENSMUSG00000107060.1	lincRNA	0	1	6	1	1	0
Gm19590	ENSMUSG00000107061.1	lincRNA	1	3	3	1	2	3
Gm43597	ENSMUSG00000107096.3	lincRNA	105	101	184	72	43	29
1110006O24Rik	ENSMUSG00000107121.1	lincRNA	9	27	18	17	8	11
Gm42903	ENSMUSG00000107288.1	lincRNA	1	0	0	1	0	0
Gm43332	ENSMUSG00000107313.1	lincRNA	2	1	3	5	2	0
Gm43660	ENSMUSG00000107352.1	lincRNA	0	1	2	5	2	6
AI839979	ENSMUSG00000107355.1	lincRNA	20	20	17	26	21	52
Gm43479	ENSMUSG00000107365.1	lincRNA	0	0	1	2	4	3
Gm38839	ENSMUSG00000107419.1	lincRNA	0	0	0	1	0	0
Gm44421	ENSMUSG00000107451.1	lincRNA	40	51	90	5	5	12
2610300M13Rik	ENSMUSG00000107479.1	lincRNA	0	4	0	1	1	0
4833403J16Rik	ENSMUSG00000107481.1	lincRNA	16	3	4	43	39	42
4930512J16Rik	ENSMUSG00000107622.1	lincRNA	0	2	0	27	20	37
C530044C16Rik	ENSMUSG00000107667.2	lincRNA	3	0	3	1	0	1
Gm44386	ENSMUSG00000107689.1	lincRNA	4	8	11	3	0	0
Gm36355	ENSMUSG00000107704.1	lincRNA	0	0	2	1	2	3
Gm44037	ENSMUSG00000107726.1	lincRNA	9	11	11	18	10	6
Gm38910	ENSMUSG00000107728.1	lincRNA	69	67	58	25	33	26
Gm44204	ENSMUSG00000107732.1	lincRNA	0	0	0	4	1	3
Gm44148	ENSMUSG00000107736.1	lincRNA	4	9	4	14	10	11
Gm44275	ENSMUSG00000107768.1	lincRNA	0	0	0	5	4	3
Gm44257	ENSMUSG00000107815.1	lincRNA	1	2	5	2	1	1
Gm44110	ENSMUSG00000107855.1	lincRNA	0	0	0	2	1	2
Gm30731	ENSMUSG00000107859.1	lincRNA	10	6	12	1	1	0
Gm44696	ENSMUSG00000107875.1	lincRNA	1	5	4	2	0	0
Gm43936	ENSMUSG00000107876.1	lincRNA	5	2	5	13	9	7
9330102E08Rik	ENSMUSG00000107879.1	lincRNA	154	138	384	34	34	26
Gm44066	ENSMUSG00000107946.1	lincRNA	10	7	3	16	10	11
Gm44036	ENSMUSG00000107961.1	lincRNA	11	8	4	10	8	8
Gm44109	ENSMUSG00000107978.1	lincRNA	2	7	4	1	1	0
Gm35037	ENSMUSG00000107985.1	lincRNA	0	1	3	19	10	25
D830050J10Rik	ENSMUSG00000107994.1	bidirectional_promoter_lncRNA	98	80	94	125	84	89
Gm38708	ENSMUSG00000108010.1	lincRNA	0	2	3	2	3	1
Gm32591	ENSMUSG00000108015.3	lincRNA	61	41	49	101	82	98
9530062K07Rik	ENSMUSG00000108030.1	bidirectional_promoter_lncRNA	27	18	13	19	13	9
Gm7932	ENSMUSG00000108084.1	lincRNA	2	3	16	25	36	44
Gm31108	ENSMUSG00000108094.1	lincRNA	0	0	0	2	0	5
Gm44067	ENSMUSG00000108095.1	lincRNA	35	26	27	38	32	23
Gm34312	ENSMUSG00000108118.1	lincRNA	1	3	0	4	5	4
Gm44175	ENSMUSG00000108132.1	lincRNA	3	2	6	2	10	4
Gm44053	ENSMUSG00000108137.1	lincRNA	17	22	19	22	26	27
Gm44214	ENSMUSG00000108197.1	lincRNA	4	2	7	6	7	1
0610033M10Rik	ENSMUSG00000108236.1	lincRNA	0	0	0	2	2	1
Gm19757	ENSMUSG00000108237.1	lincRNA	0	0	1	1	0	1
Gm43913	ENSMUSG00000108258.1	lincRNA	12	6	4	2	8	9
Gm44174	ENSMUSG00000108289.1	lincRNA	1	2	4	38	55	50
Gm44226	ENSMUSG00000108298.1	lincRNA	0	0	0	1	1	1
Gm45218	ENSMUSG00000108308.1	lincRNA	0	0	0	1	0	1
Gm45052	ENSMUSG00000108313.1	lincRNA	0	0	0	4	2	0
9130221F21Rik	ENSMUSG00000108356.1	lincRNA	4	0	2	1	0	1
Gm36159	ENSMUSG00000108360.1	lincRNA	4	1	1	3	2	0
Gm38832	ENSMUSG00000108371.1	lincRNA	5	4	7	7	7	4
Gm32633	ENSMUSG00000108393.1	lincRNA	14	9	7	32	37	38
Gm44718	ENSMUSG00000108421.1	lincRNA	3	4	1	1	0	0
Gm45768	ENSMUSG00000108434.1	lincRNA	84	88	109	50	51	43
Gm44507	ENSMUSG00000108449.1	lincRNA	0	1	0	1	2	0
4732496C06Rik	ENSMUSG00000108456.1	lincRNA	26	17	15	37	26	24
AV356131	ENSMUSG00000108461.1	bidirectional_promoter_lncRNA	10	30	25	24	17	8
Gm4598	ENSMUSG00000108470.1	lincRNA	4	10	11	6	15	8
Gm44662	ENSMUSG00000108546.1	lincRNA	0	4	1	1	1	5
Gm38569	ENSMUSG00000108553.1	lincRNA	0	0	1	1	0	1
Gm4593	ENSMUSG00000108569.1	lincRNA	11	14	15	5	8	1
Gm44581	ENSMUSG00000108593.1	lincRNA	0	0	0	3	0	1
Gm35040	ENSMUSG00000108616.1	lincRNA	199	247	552	46	24	28
Gm20670	ENSMUSG00000108620.1	lincRNA	0	0	0	3	3	0
Gm37494	ENSMUSG00000108621.1	lincRNA	2168	1734	2146	1869	2040	1723
Gm35611	ENSMUSG00000108657.1	lincRNA	8	20	18	4	3	5
Gm2511	ENSMUSG00000108695.1	lincRNA	14	7	6	8	17	4
Gm33027	ENSMUSG00000108713.1	lincRNA	20	20	58	26	18	24
Gm44734	ENSMUSG00000108724.1	lincRNA	2	0	2	4	5	1
Gm45151	ENSMUSG00000108736.1	lincRNA	12	10	20	19	17	8
Gm45096	ENSMUSG00000108739.1	lincRNA	5	15	6	12	13	13
Gm45202	ENSMUSG00000108757.1	lincRNA	0	0	0	1	0	0
Gm31897	ENSMUSG00000108760.1	lincRNA	2	0	2	7	8	4
Gm45169	ENSMUSG00000108776.1	lincRNA	8	11	18	1	2	2
Gm45081	ENSMUSG00000108777.1	lincRNA	1	0	0	2	0	1
1700011D18Rik	ENSMUSG00000108791.1	lincRNA	2	1	2	2	2	0
Gm45121	ENSMUSG00000108795.1	lincRNA	1	1	0	1	0	0
Gm39090	ENSMUSG00000108801.1	lincRNA	5	0	0	1	0	0
Gm44787	ENSMUSG00000108822.1	lincRNA	1	0	0	1	3	2
B830042I05Rik	ENSMUSG00000108847.1	lincRNA	0	0	0	1	0	0
Gm35147	ENSMUSG00000108849.1	lincRNA	0	1	1	4	6	6
D830036C21Rik	ENSMUSG00000108854.1	lincRNA	4	4	2	4	5	2
Gm45069	ENSMUSG00000108949.1	lincRNA	4	7	5	15	13	6
Gm45044	ENSMUSG00000108969.1	lincRNA	0	1	1	3	1	1
Gm45155	ENSMUSG00000108980.1	lincRNA	4	1	2	1	1	3
B230209E15Rik	ENSMUSG00000109006.2	lincRNA	50	67	116	5	11	5
Gm44899	ENSMUSG00000109008.2	lincRNA	33	61	53	30	39	21
Gm44647	ENSMUSG00000109016.1	lincRNA	4	1	2	3	1	5
A630009H07Rik	ENSMUSG00000109056.1	lincRNA	7	13	10	8	10	2
Gm44955	ENSMUSG00000109084.1	lincRNA	0	0	0	2	0	1
Gm29683	ENSMUSG00000109097.1	lincRNA	35	28	32	6	8	4
Gm36371	ENSMUSG00000109108.1	bidirectional_promoter_lncRNA	34	27	32	31	33	31
Gm32031	ENSMUSG00000109118.1	bidirectional_promoter_lncRNA	34	59	31	71	77	70
Gm44516	ENSMUSG00000109124.1	lincRNA	4	6	3	3	10	2
Gm45159	ENSMUSG00000109125.1	lincRNA	25	26	37	2	6	4
Gm34908	ENSMUSG00000109137.1	lincRNA	2	0	1	6	6	6
Gm20744	ENSMUSG00000109145.1	lincRNA	0	0	0	2	0	0
Gm19656	ENSMUSG00000109149.1	lincRNA	0	0	0	1	0	0
Gm32849	ENSMUSG00000109203.1	lincRNA	126	100	94	217	131	87
Gm44659	ENSMUSG00000109214.1	lincRNA	1	2	1	14	16	14
Gm44577	ENSMUSG00000109232.1	bidirectional_promoter_lncRNA	1	3	2	3	5	7
Gm44751	ENSMUSG00000109244.1	lincRNA	255	180	218	837	765	828
B230311B06Rik	ENSMUSG00000109284.1	lincRNA	18	21	34	8	5	4
Gm2814	ENSMUSG00000109291.1	lincRNA	16	27	15	35	40	23
Gm31522	ENSMUSG00000109297.1	lincRNA	0	0	0	2	3	3
Gm33926	ENSMUSG00000109329.1	lincRNA	3	1	3	2	4	2
Gm44698	ENSMUSG00000109366.1	lincRNA	8	6	18	22	11	12
Gm44773	ENSMUSG00000109374.1	lincRNA	4	4	2	2	0	0
Gm36584	ENSMUSG00000109383.1	lincRNA	4	5	4	1	4	2
A230057D06Rik	ENSMUSG00000109394.2	lincRNA	187	126	390	6	11	14
Gm34964	ENSMUSG00000109442.1	lincRNA	0	0	0	2	0	1
Gm39526	ENSMUSG00000109459.1	lincRNA	1	7	3	16	23	19
B930025P03Rik	ENSMUSG00000109473.1	lincRNA	5	3	2	3	2	2
Gm44788	ENSMUSG00000109545.1	lincRNA	1	0	0	3	0	2
Gm38843	ENSMUSG00000109556.1	lincRNA	49	52	37	75	72	91
Gm45431	ENSMUSG00000109593.1	lincRNA	3	0	1	4	2	3
Gm36356	ENSMUSG00000109598.1	lincRNA	1	2	5	1	1	0
Gm45474	ENSMUSG00000109634.1	lincRNA	1	4	3	4	4	3
Gm32098	ENSMUSG00000109680.1	lincRNA	6	17	9	19	22	14
Gm45646	ENSMUSG00000109689.1	lincRNA	0	0	0	1	0	0
Gm45469	ENSMUSG00000109698.1	bidirectional_promoter_lncRNA	7	4	2	6	4	2
Gm38414	ENSMUSG00000109704.1	lincRNA	2	18	11	7	6	5
Gm42196	ENSMUSG00000109716.1	lincRNA	0	1	2	3	0	0
Gm45359	ENSMUSG00000109728.1	lincRNA	12	6	14	11	12	6
Gm45418	ENSMUSG00000109729.1	bidirectional_promoter_lncRNA	0	2	4	21	12	25
Gm30085	ENSMUSG00000109770.1	lincRNA	0	2	3	3	2	0
Gm45847	ENSMUSG00000109814.1	lincRNA	74	98	110	17	26	15
B930018H19Rik	ENSMUSG00000109819.1	lincRNA	0	0	1	1	3	1
Gm6213	ENSMUSG00000109827.1	lincRNA	0	0	0	1	0	2
Gm45605	ENSMUSG00000109829.1	lincRNA	23	20	12	9	7	3
Gm45627	ENSMUSG00000109846.1	lincRNA	0	0	0	1	0	0
4930458B22Rik	ENSMUSG00000109861.1	lincRNA	0	0	0	3	0	2
Gm39244	ENSMUSG00000109868.1	lincRNA	6	6	17	1	1	3
AU023762	ENSMUSG00000109890.2	lincRNA	2	6	7	1	0	0
Gm34730	ENSMUSG00000109930.1	bidirectional_promoter_lncRNA	5	1	3	1	0	0
Gm39929	ENSMUSG00000109931.1	lincRNA	5	5	4	5	4	4
Gm45889	ENSMUSG00000109936.1	lincRNA	2	2	3	5	2	2
Gm45601	ENSMUSG00000109945.1	lincRNA	3	2	3	1	1	1
Gm45353	ENSMUSG00000109957.1	lincRNA	9	13	13	16	18	7
Gm32786	ENSMUSG00000109958.1	bidirectional_promoter_lncRNA	7	4	32	3	9	3
Gm45397	ENSMUSG00000109973.1	lincRNA	0	0	0	3	3	2
Gm45538	ENSMUSG00000109980.1	lincRNA	0	0	0	1	0	0
Gm45650	ENSMUSG00000109992.1	lincRNA	1	7	4	1	0	2
4930543E12Rik	ENSMUSG00000110009.1	lincRNA	1	0	0	1	0	0
Gm45237	ENSMUSG00000110017.1	lincRNA	0	0	0	34	19	8
C030029H02Rik	ENSMUSG00000110027.1	lincRNA	24	33	49	2	1	4
Gm45619	ENSMUSG00000110070.1	lincRNA	4	5	11	5	9	1
Gm45282	ENSMUSG00000110093.1	lincRNA	0	0	0	1	0	0
Gm30978	ENSMUSG00000110110.1	lincRNA	1	0	0	1	0	0
Gm32486	ENSMUSG00000110115.1	lincRNA	0	1	1	4	5	8
Gm33148	ENSMUSG00000110125.1	lincRNA	0	1	4	2	0	0
Gm34419	ENSMUSG00000110130.1	lincRNA	0	0	1	1	0	0
5430421F17Rik	ENSMUSG00000110140.1	lincRNA	1	0	2	1	1	0
Gm45494	ENSMUSG00000110161.1	bidirectional_promoter_lncRNA	7	6	9	3	1	1
Gm45356	ENSMUSG00000110162.1	lincRNA	0	2	1	1	0	0
Gm39168	ENSMUSG00000110179.1	lincRNA	20	20	32	2	4	0
Gm33594	ENSMUSG00000110205.1	lincRNA	5	7	13	1	5	0
Gm39149	ENSMUSG00000110222.1	lincRNA	0	0	0	1	0	1
Gm5086	ENSMUSG00000110235.1	lincRNA	625	616	556	560	531	450
C130073E24Rik	ENSMUSG00000110246.1	lincRNA	14	16	13	3	2	0
Gm41231	ENSMUSG00000110273.1	lincRNA	4	9	15	9	2	3
Gm45330	ENSMUSG00000110276.1	lincRNA	14	16	17	9	5	3
Gm5608	ENSMUSG00000110278.1	lincRNA	6	15	11	2	2	2
Gm35363	ENSMUSG00000110301.1	lincRNA	0	2	1	10	17	17
Gm45250	ENSMUSG00000110317.1	lincRNA	37	35	25	35	63	49
Gm31152	ENSMUSG00000110320.1	lincRNA	2	2	3	4	3	3
Gm45572	ENSMUSG00000110345.1	lincRNA	0	0	0	1	1	0
Gm45885	ENSMUSG00000110366.1	bidirectional_promoter_lncRNA	1	1	1	3	4	0
Gm42031	ENSMUSG00000110386.1	lincRNA	638	501	383	1052	904	977
Gm36445	ENSMUSG00000110393.2	lincRNA	36	30	35	76	82	72
Gm45881	ENSMUSG00000110408.1	lincRNA	5	3	10	1	2	0
Gm9908	ENSMUSG00000110409.1	bidirectional_promoter_lncRNA	1	0	0	1	1	0
AW046200	ENSMUSG00000110419.1	bidirectional_promoter_lncRNA	46	46	53	76	77	46
4933406B17Rik	ENSMUSG00000110427.1	lincRNA	90	81	86	6	12	5
Gm35572	ENSMUSG00000110462.1	lincRNA	3	2	1	2	1	5
A630001O12Rik	ENSMUSG00000110498.1	lincRNA	9	8	12	292	218	152
Gm32568	ENSMUSG00000110500.1	lincRNA	0	1	0	1	0	1
C230057M02Rik	ENSMUSG00000110523.1	lincRNA	40	42	119	2	9	3
Gm45708	ENSMUSG00000110534.1	lincRNA	5	1	4	1	0	0
Gm4316	ENSMUSG00000110537.1	lincRNA	41	45	30	86	47	73
Gm10280	ENSMUSG00000110541.1	lincRNA	0	0	0	1	0	0
Gm26843	ENSMUSG00000110559.1	lincRNA	10	3	11	2	0	0
Gm32856	ENSMUSG00000110605.1	lincRNA	69	59	74	115	118	101
Gm39822	ENSMUSG00000110618.1	lincRNA	6	6	20	4	7	1
Gm45733	ENSMUSG00000110620.1	lincRNA	0	0	0	1	0	1
Gm32005	ENSMUSG00000110623.1	lincRNA	0	0	1	1	0	0
Gm45805	ENSMUSG00000110626.1	lincRNA	16	10	19	99	60	69
4930567H12Rik	ENSMUSG00000110629.1	lincRNA	3	12	7	1	1	1
Gm42047	ENSMUSG00000110631.1	lincRNA	39	50	26	85	65	68
Gm17745	ENSMUSG00000110647.2	lincRNA	5	10	6	23	16	26
Gm20735	ENSMUSG00000110656.1	lincRNA	0	0	0	3	5	2
Gm31805	ENSMUSG00000110661.1	lincRNA	6	5	3	4	12	3
A530010L16Rik	ENSMUSG00000110682.1	lincRNA	5	8	5	86	61	56
Gm45866	ENSMUSG00000110684.1	lincRNA	2	3	1	1	1	0
Gm45899	ENSMUSG00000110693.1	lincRNA	0	0	0	1	0	0
Gm31718	ENSMUSG00000110697.1	lincRNA	13	18	21	116	88	129
C78859	ENSMUSG00000110710.1	lincRNA	8	9	13	6	7	4
Gm39271	ENSMUSG00000110716.1	bidirectional_promoter_lncRNA	0	2	0	1	0	3
Gm47231	ENSMUSG00000110721.1	lincRNA	0	5	1	4	1	2
Gm19385	ENSMUSG00000110730.1	lincRNA	0	0	0	7	4	4
Gm35657	ENSMUSG00000110747.1	lincRNA	5	3	3	10	5	1
D730003K21Rik	ENSMUSG00000110752.1	lincRNA	18	32	18	6	3	5
Gm47214	ENSMUSG00000110766.1	lincRNA	0	0	1	1	1	6
Gm39469	ENSMUSG00000110834.1	lincRNA	55	55	74	52	58	60
Gm35552	ENSMUSG00000110843.1	lincRNA	0	0	4	1	0	0
Gm47680	ENSMUSG00000110844.1	lincRNA	2	0	0	5	5	3
Gm34655	ENSMUSG00000110863.1	bidirectional_promoter_lncRNA	13	21	16	13	16	8
Gm31374	ENSMUSG00000110864.1	lincRNA	3	9	8	9	9	3
D030045P18Rik	ENSMUSG00000110874.1	lincRNA	0	1	1	1	0	1
Gm33104	ENSMUSG00000110902.1	lincRNA	1	0	3	56	64	64
Gm33056	ENSMUSG00000110917.1	lincRNA	0	0	0	2	1	2
Gm40608	ENSMUSG00000110967.1	lincRNA	0	0	1	1	1	0
Gm47204	ENSMUSG00000110980.1	lincRNA	48	68	68	47	48	45
Gm32468	ENSMUSG00000111013.1	lincRNA	130	154	115	12	18	7
Gm47795	ENSMUSG00000111014.1	lincRNA	6	5	1	5	1	2
Gm48066	ENSMUSG00000111034.1	lincRNA	6	2	3	8	8	12
Gm33054	ENSMUSG00000111035.1	lincRNA	0	0	1	1	0	0
Gm20139	ENSMUSG00000111052.1	lincRNA	0	0	0	11	9	2
D030034A15Rik	ENSMUSG00000111055.1	lincRNA	2	9	5	3	3	1
Gm20300	ENSMUSG00000111080.1	lincRNA	928	865	1311	290	327	266
Gm49427	ENSMUSG00000111089.1	lincRNA	24	26	20	1	6	5
Gm34425	ENSMUSG00000111094.1	lincRNA	1	2	4	5	3	2
Gm34069	ENSMUSG00000111097.1	lincRNA	0	0	0	1	0	5
Gm36855	ENSMUSG00000111110.1	lincRNA	1	5	8	3	1	3
Gm48065	ENSMUSG00000111116.1	lincRNA	6	2	3	15	16	21
Gm33699	ENSMUSG00000111147.1	lincRNA	202	193	145	166	151	142
Gm26564	ENSMUSG00000111149.1	lincRNA	0	0	3	2	0	1
Gm48855	ENSMUSG00000111160.1	lincRNA	1	0	2	1	0	1
Gm39321	ENSMUSG00000111167.1	lincRNA	5	5	1	21	18	16
Gm34004	ENSMUSG00000111169.1	lincRNA	0	2	1	2	0	1
Gm39302	ENSMUSG00000111172.1	lincRNA	1	2	1	1	2	1
Gm39348	ENSMUSG00000111180.1	lincRNA	22	21	11	8	21	6
Gm39307	ENSMUSG00000111205.1	bidirectional_promoter_lncRNA	0	0	0	2	0	0
Gm47790	ENSMUSG00000111225.1	lincRNA	3	2	3	2	2	0
Gm39323	ENSMUSG00000111229.1	lincRNA	9	12	19	125	140	105
A730043L09Rik	ENSMUSG00000111232.1	lincRNA	2	0	0	1	0	1
Gm4668	ENSMUSG00000111243.1	lincRNA	2	1	0	5	6	6
4930517E14Rik	ENSMUSG00000111246.1	lincRNA	12	5	9	15	25	28
Gm34397	ENSMUSG00000111258.1	lincRNA	0	0	0	9	9	10
Gm47126	ENSMUSG00000111268.1	bidirectional_promoter_lncRNA	0	0	0	1	0	0
Gm5122	ENSMUSG00000111290.1	lincRNA	0	1	1	5	2	0
Gm48604	ENSMUSG00000111291.1	lincRNA	63	57	61	48	40	47
Gm31410	ENSMUSG00000111324.1	lincRNA	14	9	11	62	67	73
Gm47389	ENSMUSG00000111362.1	lincRNA	4	2	7	9	9	10
Gm36745	ENSMUSG00000111364.1	lincRNA	0	0	0	3	1	1
Gm47772	ENSMUSG00000111365.1	bidirectional_promoter_lncRNA	0	4	1	4	5	7
Gm47043	ENSMUSG00000111369.1	lincRNA	22	50	32	4	2	7
Gm47162	ENSMUSG00000111371.1	lincRNA	0	0	0	1	0	0
Gm40634	ENSMUSG00000111377.1	lincRNA	0	1	0	1	6	0
Gm47230	ENSMUSG00000111378.1	lincRNA	10	0	8	10	14	10
Gm47430	ENSMUSG00000111417.1	lincRNA	0	0	0	1	1	2
1700027J07Rik	ENSMUSG00000111422.1	lincRNA	4	1	6	28	10	3
Gm47358	ENSMUSG00000111435.1	lincRNA	1	0	4	2	0	0
Gm34105	ENSMUSG00000111449.1	lincRNA	7	2	2	4	3	5
Gm48061	ENSMUSG00000111463.1	lincRNA	1	3	11	1	2	4
Gm47113	ENSMUSG00000111465.1	lincRNA	5	6	5	3	0	7
1700019J19Rik	ENSMUSG00000111489.1	lincRNA	0	0	0	1	3	4
Gm48284	ENSMUSG00000111504.1	lincRNA	1	0	1	1	0	0
E230014E18Rik	ENSMUSG00000111514.1	lincRNA	0	0	0	39	24	17
Gm32688	ENSMUSG00000111531.1	lincRNA	0	1	0	3	3	0
Gm35154	ENSMUSG00000111535.1	lincRNA	63	61	60	53	58	49
Gm47957	ENSMUSG00000111561.1	lincRNA	0	0	0	3	1	1
Gm34481	ENSMUSG00000111565.1	lincRNA	6	3	2	14	4	8
Gm47926	ENSMUSG00000111575.1	lincRNA	0	0	0	13	3	2
Gm47962	ENSMUSG00000111583.1	bidirectional_promoter_lncRNA	63	60	68	44	59	23
Gm32014	ENSMUSG00000111602.1	lincRNA	7	8	18	1	1	0
Gm39377	ENSMUSG00000111633.1	lincRNA	1	0	0	1	0	0
Gm10688	ENSMUSG00000111637.1	lincRNA	0	0	0	3	4	1
Gm40621	ENSMUSG00000111646.1	lincRNA	0	0	0	1	1	0
Gm48945	ENSMUSG00000111649.1	lincRNA	0	4	0	1	0	0
Gm47232	ENSMUSG00000111656.1	lincRNA	5	3	13	13	11	7
A930033M14Rik	ENSMUSG00000111665.1	lincRNA	0	3	0	7	7	2
Gm39363	ENSMUSG00000111712.1	lincRNA	1	2	3	4	8	3
Gm47270	ENSMUSG00000111722.1	lincRNA	2	2	6	4	6	2
4933422A05Rik	ENSMUSG00000111746.1	lincRNA	2	0	5	3	0	0
Gm47927	ENSMUSG00000111749.1	lincRNA	0	0	0	3	0	0
Gm30373	ENSMUSG00000111758.1	lincRNA	1	1	2	13	21	15
9230112J17Rik	ENSMUSG00000111761.1	lincRNA	1	2	5	5	0	4
Gm10635	ENSMUSG00000111765.1	lincRNA	4	2	13	5	0	1
4930546K05Rik	ENSMUSG00000111767.1	lincRNA	0	1	0	2	0	0
Gm36278	ENSMUSG00000111769.1	lincRNA	5	3	1	2	1	3
Gm47564	ENSMUSG00000111803.1	lincRNA	0	0	0	1	1	0
Gm36120	ENSMUSG00000111820.1	lincRNA	2	1	3	1	0	0
Gm48545	ENSMUSG00000111821.1	lincRNA	4	0	1	7	2	3
1190001M18Rik	ENSMUSG00000111857.1	lincRNA	0	2	0	4	1	3
Gm31013	ENSMUSG00000111867.1	lincRNA	0	0	0	1	0	1
Gm47398	ENSMUSG00000111868.1	lincRNA	0	0	2	1	0	0
Gm35326	ENSMUSG00000111885.1	lincRNA	0	0	0	1	0	0
Gm34777	ENSMUSG00000111923.1	lincRNA	0	1	0	3	0	0
Gm46204	ENSMUSG00000111926.1	lincRNA	2	3	1	13	12	5
Gm47770	ENSMUSG00000111927.1	lincRNA	0	0	0	2	1	1
Gm36660	ENSMUSG00000111933.1	lincRNA	1	0	1	1	1	3
Gm47438	ENSMUSG00000111947.1	lincRNA	8	2	2	3	6	1
Gm47163	ENSMUSG00000111977.1	bidirectional_promoter_lncRNA	56	70	191	17	10	9
Gm35135	ENSMUSG00000111982.1	lincRNA	1	1	0	1	0	0
A330049N07Rik	ENSMUSG00000111994.1	lincRNA	4	5	10	2	3	3
Gm48633	ENSMUSG00000112006.1	lincRNA	0	5	1	8	2	10
Gm35189	ENSMUSG00000112030.1	lincRNA	0	0	0	1	0	0
Gm46328	ENSMUSG00000112053.1	lincRNA	5	8	9	19	16	13
Gm33680	ENSMUSG00000112054.1	lincRNA	21	14	32	4	3	1
5430401H09Rik	ENSMUSG00000112071.1	lincRNA	12	14	20	3	1	3
Gm35035	ENSMUSG00000112082.1	lincRNA	12	5	12	16	12	7
Gm47941	ENSMUSG00000112093.1	bidirectional_promoter_lncRNA	3	2	7	16	9	6
A130077B15Rik	ENSMUSG00000112095.1	lincRNA	216	202	183	335	327	358
Gm32515	ENSMUSG00000112097.1	lincRNA	0	0	0	1	0	0
AC158605.1	ENSMUSG00000112110.1	lincRNA	18	14	18	14	10	14
Rmst	ENSMUSG00000112117.1	lincRNA	263	219	401	45	49	31
Gm32255	ENSMUSG00000112120.1	lincRNA	0	0	0	5	2	2
C230072F16Rik	ENSMUSG00000112121.1	lincRNA	73	87	64	21	26	14
Gm35721	ENSMUSG00000112143.1	lincRNA	7	0	2	1	0	1
Gm46210	ENSMUSG00000112146.1	lincRNA	2	8	4	5	2	2
9530018F02Rik	ENSMUSG00000112150.1	bidirectional_promoter_lncRNA	13	14	8	29	22	20
Gm32172	ENSMUSG00000112172.1	lincRNA	0	0	0	1	0	0
Gm4065	ENSMUSG00000112198.1	lincRNA	2	3	5	17	12	15
Gm46189	ENSMUSG00000112212.1	lincRNA	2	2	2	8	7	0
Gm31904	ENSMUSG00000112219.1	lincRNA	0	0	0	1	0	0
Ifngas1	ENSMUSG00000112230.1	lincRNA	2	0	1	16	13	15
Gm47599	ENSMUSG00000112261.1	lincRNA	0	0	1	5	5	2
Gm48505	ENSMUSG00000112264.1	lincRNA	0	0	1	5	4	5
Gm34983	ENSMUSG00000112265.1	lincRNA	12	16	15	7	19	8
Gm48843	ENSMUSG00000112266.1	lincRNA	0	0	0	1	0	1
Gm47525	ENSMUSG00000112274.1	bidirectional_promoter_lncRNA	3	1	4	9	12	9
Gm47078	ENSMUSG00000112275.1	lincRNA	0	0	0	2	0	0
Gm33782	ENSMUSG00000112290.1	lincRNA	1	0	0	10	10	5
Gm4129	ENSMUSG00000112294.1	bidirectional_promoter_lncRNA	36	34	16	11	13	11
Gm48226	ENSMUSG00000112302.1	bidirectional_promoter_lncRNA	98	119	185	107	103	84
Gm49454	ENSMUSG00000112314.1	lincRNA	1	1	0	2	1	2
Gm47221	ENSMUSG00000112319.1	lincRNA	16	4	14	1	3	2
Gm40652	ENSMUSG00000112345.1	lincRNA	1	0	1	4	1	0
Gm48768	ENSMUSG00000112346.1	bidirectional_promoter_lncRNA	195	162	146	90	85	91
Gm47257	ENSMUSG00000112347.1	bidirectional_promoter_lncRNA	7	4	2	6	9	5
Gm47697	ENSMUSG00000112350.1	lincRNA	2	5	7	15	18	19
Gm33843	ENSMUSG00000112354.1	lincRNA	1	0	0	3	1	1
Gm48614	ENSMUSG00000112360.1	lincRNA	25	13	17	4	4	3
Gm38560	ENSMUSG00000112375.1	bidirectional_promoter_lncRNA	10	10	15	15	7	11
Gm47725	ENSMUSG00000112400.1	lincRNA	1	4	3	2	3	0
AC159282.1	ENSMUSG00000112404.1	lincRNA	19	20	45	4	0	1
Gm35239	ENSMUSG00000112412.1	lincRNA	0	0	4	1	0	0
Gm30122	ENSMUSG00000112433.1	lincRNA	9	11	12	20	22	10
Gm35188	ENSMUSG00000112437.1	lincRNA	0	1	0	3	3	1
Gm48898	ENSMUSG00000112441.1	lincRNA	34	45	46	7	7	6
Gm40773	ENSMUSG00000112458.1	lincRNA	14	27	19	61	47	47
Gm48772	ENSMUSG00000112462.1	bidirectional_promoter_lncRNA	4	0	2	4	14	5
Gm29684	ENSMUSG00000112481.1	lincRNA	2	1	2	3	0	0
9230116L04Rik	ENSMUSG00000112489.1	lincRNA	2	0	0	3	5	4
Gm47691	ENSMUSG00000112498.1	lincRNA	0	0	0	1	0	0
Gm35696	ENSMUSG00000112527.1	lincRNA	0	3	3	6	8	5
Gm47667	ENSMUSG00000112538.1	lincRNA	0	0	2	1	0	0
Gm40787	ENSMUSG00000112539.1	lincRNA	3	1	3	15	14	8
Gm48089	ENSMUSG00000112544.1	lincRNA	122	75	101	107	138	91
1300014J16Rik	ENSMUSG00000112545.1	lincRNA	89	95	77	217	219	164
Gm47096	ENSMUSG00000112547.1	lincRNA	9	11	21	21	17	7
Gm32364	ENSMUSG00000112558.1	lincRNA	9	6	11	3	1	3
1700022H01Rik	ENSMUSG00000112581.1	bidirectional_promoter_lncRNA	0	0	0	2	0	0
Gm6729	ENSMUSG00000112586.1	lincRNA	0	0	0	2	0	0
Gm47719	ENSMUSG00000112599.1	lincRNA	0	1	2	2	7	2
4933412E12Rik	ENSMUSG00000112627.1	bidirectional_promoter_lncRNA	182	194	145	281	281	286
Gm36908	ENSMUSG00000112630.1	lincRNA	110	145	134	20	41	20
A730063M14Rik	ENSMUSG00000112639.1	lincRNA	8	15	13	9	17	17
Gm47922	ENSMUSG00000112662.1	lincRNA	1	1	3	4	1	4
Gm48485	ENSMUSG00000112666.1	lincRNA	0	2	2	1	0	0
2310002D06Rik	ENSMUSG00000112701.1	lincRNA	2	0	0	1	0	0
Gm47552	ENSMUSG00000112705.1	lincRNA	0	0	0	2	2	1
Gm32552	ENSMUSG00000112711.1	lincRNA	37	28	15	64	53	80
Gm48903	ENSMUSG00000112728.1	lincRNA	1	0	0	1	0	0
Gm20597	ENSMUSG00000112739.1	lincRNA	14	18	10	8	6	8
Gm31793	ENSMUSG00000112742.1	lincRNA	13	7	8	8	9	1
Gm48428	ENSMUSG00000112749.1	lincRNA	0	0	1	6	2	2
Gm36172	ENSMUSG00000112758.1	bidirectional_promoter_lncRNA	1	0	0	18	22	19
Gm47972	ENSMUSG00000112761.1	lincRNA	1	0	0	1	0	2
Gm34304	ENSMUSG00000112763.1	lincRNA	3	7	8	3	0	0
9430078K24Rik	ENSMUSG00000112765.1	lincRNA	1	3	0	5	1	2
Gm33677	ENSMUSG00000112778.1	lincRNA	0	3	2	5	2	4
Gm40770	ENSMUSG00000112796.1	lincRNA	2	0	0	2	1	0
Gm30034	ENSMUSG00000112797.1	lincRNA	4	18	10	7	7	6
Gm34574	ENSMUSG00000112805.1	lincRNA	9	17	16	3	2	5
Gm34376	ENSMUSG00000112813.1	lincRNA	0	1	0	4	2	4
Gm1559	ENSMUSG00000112826.1	lincRNA	0	0	0	1	0	0
Gm46224	ENSMUSG00000112843.1	lincRNA	45	42	27	125	119	85
Gm20337	ENSMUSG00000112880.1	bidirectional_promoter_lncRNA	13	15	13	31	16	19
Gm47015	ENSMUSG00000112907.1	lincRNA	20	10	26	200	207	195
4930511J24Rik	ENSMUSG00000112940.1	lincRNA	13	9	12	2	0	2
Gm48623	ENSMUSG00000112941.1	lincRNA	93	101	277	14	8	11
Gm32834	ENSMUSG00000112959.1	lincRNA	7	8	22	2	2	0
Gm6093	ENSMUSG00000112963.1	lincRNA	0	0	0	5	3	4
E430024I08Rik	ENSMUSG00000112964.1	lincRNA	151	110	185	171	191	176
Gm33682	ENSMUSG00000112971.1	lincRNA	1	0	1	7	3	4
D430020J02Rik	ENSMUSG00000112980.1	bidirectional_promoter_lncRNA	48	41	47	86	76	87
Gm36635	ENSMUSG00000112991.1	lincRNA	3	2	5	3	2	0
Gm34084	ENSMUSG00000113010.1	lincRNA	3	8	7	8	16	29
Gm47467	ENSMUSG00000113019.1	lincRNA	17	19	36	23	23	22
Gm47469	ENSMUSG00000113047.1	lincRNA	68	68	109	135	140	125
Gm36757	ENSMUSG00000113088.1	lincRNA	4	5	2	2	10	6
Gm33424	ENSMUSG00000113101.1	lincRNA	0	0	1	3	0	0
Gm19951	ENSMUSG00000113136.1	lincRNA	0	0	1	4	1	6
Gm48422	ENSMUSG00000113152.1	lincRNA	0	0	0	1	0	0
Gm47863	ENSMUSG00000113165.1	bidirectional_promoter_lncRNA	57	55	65	103	80	77
Gm36839	ENSMUSG00000113170.1	lincRNA	11	11	13	7	9	9
AC125351.1	ENSMUSG00000113184.1	lincRNA	540	522	686	272	275	206
Gm47127	ENSMUSG00000113185.1	lincRNA	8	4	3	9	6	4
A330076C08Rik	ENSMUSG00000113186.1	lincRNA	32	40	80	1	5	0
Gm40576	ENSMUSG00000113193.1	lincRNA	0	0	0	2	1	0
Gm46430	ENSMUSG00000113204.1	lincRNA	412	311	335	442	466	397
1700081N11Rik	ENSMUSG00000113209.1	bidirectional_promoter_lncRNA	1	3	3	5	6	2
4930474N09Rik	ENSMUSG00000113210.1	lincRNA	1	1	1	3	0	1
Gm40841	ENSMUSG00000113216.1	lincRNA	120	103	105	78	108	59
Gm47251	ENSMUSG00000113238.1	lincRNA	2	1	2	1	0	0
Gm36752	ENSMUSG00000113246.1	lincRNA	1	3	0	9	9	4
Gm35190	ENSMUSG00000113259.1	lincRNA	0	0	0	2	2	4
Gm30198	ENSMUSG00000113265.1	lincRNA	3	2	6	9	7	6
4930477G07Rik	ENSMUSG00000113268.1	lincRNA	0	1	0	2	0	1
Gm40653	ENSMUSG00000113271.1	lincRNA	0	0	1	2	0	2
4930423D22Rik	ENSMUSG00000113303.1	bidirectional_promoter_lncRNA	43	36	31	20	13	17
Gm2721	ENSMUSG00000113314.1	lincRNA	0	1	4	1	0	0
Gm47515	ENSMUSG00000113320.1	lincRNA	4	8	10	2	2	0
Gm34237	ENSMUSG00000113330.1	lincRNA	13	9	56	3	2	0
D030007L05Rik	ENSMUSG00000113334.1	lincRNA	0	2	0	2	2	1
Gm34923	ENSMUSG00000113343.1	lincRNA	0	0	0	1	0	0
Eprn	ENSMUSG00000113346.2	lincRNA	9	10	20	2	1	3
B930059L03Rik	ENSMUSG00000113361.1	lincRNA	14	15	28	47	50	40
Gm40557	ENSMUSG00000113362.1	lincRNA	2	2	1	1	3	0
Gm48622	ENSMUSG00000113404.1	lincRNA	97	139	115	9	9	6
Gm48653	ENSMUSG00000113425.1	lincRNA	15	5	7	43	38	28
Gm46378	ENSMUSG00000113427.1	lincRNA	23	25	23	51	27	35
Gm46404	ENSMUSG00000113440.1	lincRNA	24	33	38	20	12	18
Gm47157	ENSMUSG00000113484.1	lincRNA	0	4	4	3	1	2
Gm48102	ENSMUSG00000113494.1	lincRNA	2	3	2	7	2	2
Gm19792	ENSMUSG00000113495.1	lincRNA	2	2	1	2	0	0
Gm29675	ENSMUSG00000113515.1	lincRNA	13	14	7	16	11	18
Gm48079	ENSMUSG00000113527.1	lincRNA	8	5	3	9	10	11
Gm47484	ENSMUSG00000113529.1	bidirectional_promoter_lncRNA	20	22	24	15	9	14
Gm40977	ENSMUSG00000113566.1	lincRNA	1	3	3	1	0	0
Dio3os	ENSMUSG00000113581.1	bidirectional_promoter_lncRNA	2	0	1	3	0	1
Gm33929	ENSMUSG00000113582.1	lincRNA	0	0	0	1	3	3
Gm46355	ENSMUSG00000113584.1	lincRNA	8	9	5	9	5	2
Gm36287	ENSMUSG00000113587.1	lincRNA	5	8	1	14	7	7
2900060N12Rik	ENSMUSG00000113621.1	bidirectional_promoter_lncRNA	9	13	23	3	2	0
Gm48558	ENSMUSG00000113629.1	lincRNA	3	2	0	3	0	0
Gm47210	ENSMUSG00000113647.1	bidirectional_promoter_lncRNA	17	32	20	15	16	12
Gm36723	ENSMUSG00000113669.1	lincRNA	7	8	11	205	159	165
Gm47486	ENSMUSG00000113673.1	lincRNA	1	0	0	2	0	0
Gm35558	ENSMUSG00000113702.1	lincRNA	0	2	4	1	0	1
Gm10457	ENSMUSG00000113707.1	lincRNA	8	6	5	1	4	6
Snhg10	ENSMUSG00000113722.1	lincRNA	19	33	29	21	16	15
Gm40910	ENSMUSG00000113738.1	lincRNA	1	2	2	1	1	1
Gm48236	ENSMUSG00000113741.1	lincRNA	1	0	1	13	24	22
Gm48242	ENSMUSG00000113746.1	lincRNA	4	8	0	3	1	1
Gm47507	ENSMUSG00000113757.1	lincRNA	0	0	0	1	1	0
5033406O09Rik	ENSMUSG00000113769.1	lincRNA	2	8	0	17	10	8
1700019C18Rik	ENSMUSG00000113770.1	lincRNA	0	1	0	1	0	0
Gm36236	ENSMUSG00000113774.1	bidirectional_promoter_lncRNA	3	8	1	2	4	0
Gm33195	ENSMUSG00000113780.1	lincRNA	15	5	13	3	7	12
Gm35558	ENSMUSG00000113781.1	lincRNA	1	5	3	1	0	0
AC163032.1	ENSMUSG00000113831.1	lincRNA	164	137	213	173	180	139
Gm19554	ENSMUSG00000113835.1	lincRNA	15	13	23	2	4	4
Gm39473	ENSMUSG00000113845.1	lincRNA	4	0	10	4	0	0
Gm48799	ENSMUSG00000113847.1	lincRNA	0	0	0	1	0	0
Ndufb1-ps	ENSMUSG00000113902.1	bidirectional_promoter_lncRNA	204	297	329	256	260	290
Gm36377	ENSMUSG00000113909.1	lincRNA	0	0	0	2	2	2
Gm34466	ENSMUSG00000113919.1	lincRNA	2	0	0	2	2	0
Gm40477	ENSMUSG00000113940.1	lincRNA	0	1	1	1	2	4
Gm48847	ENSMUSG00000113944.1	lincRNA	0	0	0	1	1	0
4930442G10Rik	ENSMUSG00000113974.1	lincRNA	0	0	1	1	0	0
Gm40909	ENSMUSG00000113998.1	lincRNA	0	0	0	3	0	1
Gm40662	ENSMUSG00000114017.1	lincRNA	1	4	5	3	0	0
Gm46336	ENSMUSG00000114024.1	bidirectional_promoter_lncRNA	14	8	6	8	6	3
Gm47705	ENSMUSG00000114033.1	lincRNA	2	3	1	10	11	2
Gm32089	ENSMUSG00000114055.1	lincRNA	1	0	3	34	34	23
Gm47418	ENSMUSG00000114092.1	lincRNA	0	0	0	2	0	0
Gm47713	ENSMUSG00000114105.1	lincRNA	0	0	0	2	1	0
Gm34215	ENSMUSG00000114141.1	lincRNA	0	0	1	4	1	0
Gm47701	ENSMUSG00000114148.1	lincRNA	2	3	3	4	2	4
Gm47662	ENSMUSG00000114185.1	lincRNA	3	5	5	7	0	12
9330199G10Rik	ENSMUSG00000114189.1	lincRNA	2	1	0	2	0	0
Gm34721	ENSMUSG00000114200.1	lincRNA	14	8	14	4	2	0
Gm35279	ENSMUSG00000114203.1	lincRNA	11	17	12	28	11	13
Gm30551	ENSMUSG00000114206.1	lincRNA	15	14	17	2	2	0
Gm30108	ENSMUSG00000114241.1	lincRNA	4	4	6	4	2	3
Gm32224	ENSMUSG00000114271.1	lincRNA	2	2	6	2	0	0
Gm35333	ENSMUSG00000114274.1	lincRNA	7	11	11	3	1	0
4930435F18Rik	ENSMUSG00000114290.1	lincRNA	0	0	1	1	0	0
Gm48295	ENSMUSG00000114309.1	bidirectional_promoter_lncRNA	4	3	0	2	2	1
Gm31452	ENSMUSG00000114311.1	lincRNA	48	46	29	6	12	8
Gm47509	ENSMUSG00000114319.1	lincRNA	0	0	0	1	0	2
Gm41031	ENSMUSG00000114348.1	lincRNA	0	0	0	1	6	1
Gm34961	ENSMUSG00000114354.1	lincRNA	38	28	23	35	35	31
Gm40916	ENSMUSG00000114355.1	lincRNA	1	1	1	1	3	2
Gm48596	ENSMUSG00000114360.1	lincRNA	9	11	14	3	5	0
2310067P03Rik	ENSMUSG00000114372.1	lincRNA	3	0	0	3	5	7
Gm48510	ENSMUSG00000114388.1	lincRNA	1	2	1	1	7	6
1700062C10Rik	ENSMUSG00000114390.1	lincRNA	1	2	1	1	0	0
Gm47533	ENSMUSG00000114400.1	lincRNA	0	1	0	2	0	0
A930014D07Rik	ENSMUSG00000114414.1	lincRNA	1	1	2	10	10	10
Gm41030	ENSMUSG00000114415.1	lincRNA	0	0	1	1	1	1
Gm30411	ENSMUSG00000114422.1	lincRNA	59	54	45	16	42	31
Gm47414	ENSMUSG00000114424.1	lincRNA	1	1	6	2	1	2
Gm48283	ENSMUSG00000114436.1	lincRNA	0	0	1	1	0	1
F630042J09Rik	ENSMUSG00000114442.1	lincRNA	13	14	9	5	8	8
A530001N23Rik	ENSMUSG00000114452.1	lincRNA	1	1	2	1	1	3
Gm36346	ENSMUSG00000114457.1	lincRNA	0	2	5	1	1	0
Gm48879	ENSMUSG00000114468.1	lincRNA	2	2	0	1	1	0
Gm32184	ENSMUSG00000114545.1	lincRNA	1	0	1	2	4	3
Gm7644	ENSMUSG00000114553.1	lincRNA	4	5	5	11	18	21
5430425K12Rik	ENSMUSG00000114554.1	lincRNA	2	1	4	7	6	3
Gm48500	ENSMUSG00000114566.1	lincRNA	0	7	1	2	0	0
Gm47732	ENSMUSG00000114573.1	lincRNA	8	11	11	21	16	9
Gm47814	ENSMUSG00000114575.1	lincRNA	8	9	10	10	8	6
Gm36161	ENSMUSG00000114608.1	lincRNA	18	9	21	117	64	118
Gm31107	ENSMUSG00000114621.1	lincRNA	0	3	1	2	1	1
B230220B15Rik	ENSMUSG00000114627.1	lincRNA	9	2	5	3	3	4
3110006O06Rik	ENSMUSG00000114649.1	lincRNA	5	7	5	2	4	2
2810403G07Rik	ENSMUSG00000114656.1	lincRNA	6	5	6	9	1	2
Gm30918	ENSMUSG00000114665.1	lincRNA	9	7	5	47	55	49
Gm48384	ENSMUSG00000114669.1	lincRNA	0	0	0	4	0	0
1700026N04Rik	ENSMUSG00000114681.1	bidirectional_promoter_lncRNA	1	1	1	3	1	0
Gm9465	ENSMUSG00000114689.1	lincRNA	0	0	1	3	1	1
Gm47731	ENSMUSG00000114701.1	lincRNA	12	3	7	9	28	13
Gm34471	ENSMUSG00000114715.1	lincRNA	1	1	4	3	0	0
Gm47242	ENSMUSG00000114761.1	lincRNA	3	0	3	93	94	100
Gm48857	ENSMUSG00000114768.1	lincRNA	2	6	1	13	12	9
Gm49064	ENSMUSG00000114771.1	lincRNA	26	22	23	18	9	15
AI197445	ENSMUSG00000114780.1	lincRNA	8	4	17	10	3	1
Gm47754	ENSMUSG00000114784.1	lincRNA	41	39	34	96	95	88
4921509O07Rik	ENSMUSG00000114790.1	lincRNA	0	1	4	1	0	2
Gm47730	ENSMUSG00000114791.1	lincRNA	1	0	0	2	1	0
Gm10000	ENSMUSG00000114826.2	bidirectional_promoter_lncRNA	7	9	6	2	1	0
AI463229	ENSMUSG00000114828.1	lincRNA	4	5	1	17	11	14
Gm29927	ENSMUSG00000114846.1	lincRNA	6	5	3	1	1	3
Gm48824	ENSMUSG00000114863.1	lincRNA	3	6	4	7	13	5
Gm41071	ENSMUSG00000114864.1	lincRNA	45	58	48	36	40	25
Gm48876	ENSMUSG00000114869.1	lincRNA	9	8	9	6	6	2
Gm46419	ENSMUSG00000114903.1	lincRNA	14	15	24	29	18	28
4930572O13Rik	ENSMUSG00000114916.1	lincRNA	0	0	0	2	0	3
Gm2379	ENSMUSG00000114926.1	lincRNA	0	0	0	3	0	1
4930519K11Rik	ENSMUSG00000114953.1	bidirectional_promoter_lncRNA	15	12	19	5	9	0
Gm47316	ENSMUSG00000114957.1	lincRNA	0	0	0	1	0	0
G630093K05Rik	ENSMUSG00000114959.1	lincRNA	137	135	143	15	22	20
Gm29010	ENSMUSG00000114963.1	lincRNA	0	0	0	3	2	1
4933432I03Rik	ENSMUSG00000114980.1	lincRNA	3	2	2	26	28	29
1810028F09Rik	ENSMUSG00000114985.1	lincRNA	0	0	0	1	0	0
5830448L01Rik	ENSMUSG00000115007.1	bidirectional_promoter_lncRNA	24	44	44	43	43	33
G930009F23Rik	ENSMUSG00000115009.1	lincRNA	0	2	1	3	2	4
Gm4278	ENSMUSG00000115019.1	lincRNA	0	0	0	1	0	0
Gm49041	ENSMUSG00000115026.1	bidirectional_promoter_lncRNA	16	7	6	20	15	14
AC114585.1	ENSMUSG00000115099.1	lincRNA	11	17	14	1	5	3
Gm34934	ENSMUSG00000115100.1	lincRNA	15	30	35	6	8	6
Gm49032	ENSMUSG00000115109.1	lincRNA	0	4	8	7	26	10
Gm49201	ENSMUSG00000115124.1	lincRNA	17	26	36	30	29	20
Gm46515	ENSMUSG00000115127.1	lincRNA	14	10	8	1	3	6
Gm34794	ENSMUSG00000115137.1	lincRNA	4	2	1	14	14	5
Gm36899	ENSMUSG00000115138.1	lincRNA	0	2	0	1	1	1
Gm32764	ENSMUSG00000115140.1	lincRNA	0	0	0	1	0	0
Gm49256	ENSMUSG00000115141.1	lincRNA	2	5	4	3	4	6
Gm19276	ENSMUSG00000115151.1	lincRNA	1	0	0	1	0	0
AC154760.1	ENSMUSG00000115220.1	lincRNA	28	32	31	8	12	1
AU022793	ENSMUSG00000115230.1	lincRNA	79	85	75	87	84	77
Gm5144	ENSMUSG00000115240.1	bidirectional_promoter_lncRNA	13	23	19	1	3	2
Gm34150	ENSMUSG00000115278.1	lincRNA	9	8	9	1	4	0
Gm49164	ENSMUSG00000115289.1	lincRNA	9	1	4	1	1	0
Gm49010	ENSMUSG00000115309.1	lincRNA	13	10	17	1	5	2
Gm32618	ENSMUSG00000115317.1	lincRNA	21	16	26	5	3	3
Gm48952	ENSMUSG00000115332.1	lincRNA	0	0	0	1	2	4
Gm34590	ENSMUSG00000115333.1	lincRNA	6	8	7	2	2	3
4930445E18Rik	ENSMUSG00000115355.1	lincRNA	1	3	1	6	6	10
Gm49123	ENSMUSG00000115391.1	lincRNA	0	0	0	2	0	0
Gm41307	ENSMUSG00000115405.1	lincRNA	0	0	0	6	3	3
4930452G13Rik	ENSMUSG00000115422.1	lincRNA	9	4	12	1	2	4
Gm19510	ENSMUSG00000115426.1	lincRNA	18	27	13	22	22	28
Gm41290	ENSMUSG00000115428.1	lincRNA	0	1	0	2	1	0
D130009I18Rik	ENSMUSG00000115432.1	lincRNA	0	1	1	1	0	0
Gm49025	ENSMUSG00000115451.1	lincRNA	0	3	5	1	1	3
Gm49217	ENSMUSG00000115468.1	lincRNA	0	1	0	2	0	0
Gm49249	ENSMUSG00000115480.1	lincRNA	0	2	1	3	3	2
Gm49099	ENSMUSG00000115488.1	lincRNA	0	0	0	1	0	0
Gm35419	ENSMUSG00000115531.1	lincRNA	0	0	0	1	0	0
Gm48908	ENSMUSG00000115545.1	lincRNA	5	2	8	1	1	1
5430440P10Rik	ENSMUSG00000115548.1	lincRNA	0	2	4	1	0	0
Gm49169	ENSMUSG00000115569.1	lincRNA	6	7	12	1	0	2
Gm49024	ENSMUSG00000115575.1	lincRNA	5	5	8	1	2	0
2900040C04Rik	ENSMUSG00000115625.1	lincRNA	2050	2630	1828	153	321	175
Gm41168	ENSMUSG00000115627.1	lincRNA	0	0	2	1	0	0
4930556J02Rik	ENSMUSG00000115656.1	lincRNA	1	0	1	1	0	1
Gm2682	ENSMUSG00000115681.1	lincRNA	61	40	63	158	232	153
Gm48924	ENSMUSG00000115690.1	lincRNA	0	0	0	1	0	1
Gm6961	ENSMUSG00000115699.1	lincRNA	1	1	0	2	2	4
4930431P22Rik	ENSMUSG00000115709.1	lincRNA	0	1	3	5	8	6
Gm49208	ENSMUSG00000115710.1	bidirectional_promoter_lncRNA	4	1	1	1	1	0
Gm49087	ENSMUSG00000115724.1	lincRNA	0	0	0	49	38	36
Gm49180	ENSMUSG00000115735.1	lincRNA	0	0	0	11	10	8
Gm49282	ENSMUSG00000115750.1	lincRNA	0	0	0	9	6	6
Gm34907	ENSMUSG00000115762.1	lincRNA	10	11	10	16	13	24
Gm49312	ENSMUSG00000115771.1	bidirectional_promoter_lncRNA	1	2	2	6	11	9
Bc1	ENSMUSG00000115783.1	lincRNA	65	69	198	6	15	6
Gm30929	ENSMUSG00000115784.1	lincRNA	4	2	1	3	0	1
Gm49101	ENSMUSG00000115794.1	lincRNA	0	0	0	3	3	0
AC160336.1	ENSMUSG00000115801.1	lincRNA	1	0	2	31	22	27
Gm49066	ENSMUSG00000115810.1	bidirectional_promoter_lncRNA	4	2	11	2	3	1
Gm46447	ENSMUSG00000115813.1	lincRNA	16	14	22	26	14	16
Gm49092	ENSMUSG00000115842.1	lincRNA	13	13	17	1	3	0
Gm34643	ENSMUSG00000115855.1	lincRNA	0	1	1	2	3	3
Gm17753	ENSMUSG00000115867.1	lincRNA	6	6	40	4	7	1
Gm36677	ENSMUSG00000115896.1	lincRNA	0	0	0	2	1	3
Gm31583	ENSMUSG00000115919.1	lincRNA	0	0	1	1	0	1
A930027H12Rik	ENSMUSG00000115930.1	lincRNA	0	0	1	1	1	4
AU021063	ENSMUSG00000115944.1	lincRNA	5	4	1	3	5	9
Gm41409	ENSMUSG00000115961.1	lincRNA	0	0	0	3	0	2
Gm46519	ENSMUSG00000115969.1	lincRNA	2	0	1	15	14	8
8430426J06Rik	ENSMUSG00000115970.1	lincRNA	0	0	1	3	2	0
Gm49539	ENSMUSG00000116004.1	lincRNA	12	19	12	27	21	14
Gm49503	ENSMUSG00000116009.1	lincRNA	1	4	10	4	5	5
Gm36026	ENSMUSG00000116010.1	lincRNA	1	3	4	1	0	0
Gm41414	ENSMUSG00000116029.1	lincRNA	18	30	26	41	30	33
Gm4544	ENSMUSG00000116056.1	lincRNA	33	24	19	5	4	5
Gm49479	ENSMUSG00000116091.1	bidirectional_promoter_lncRNA	1	1	1	2	1	0
Gm36738	ENSMUSG00000116097.1	lincRNA	19	19	20	42	31	36
Gm41392	ENSMUSG00000116160.1	lincRNA	0	1	2	2	3	2
1110013H19Rik	ENSMUSG00000116164.1	lincRNA	7	11	17	6	7	8
Gm49492	ENSMUSG00000116180.1	bidirectional_promoter_lncRNA	179	197	264	72	75	68
Gm41386	ENSMUSG00000116190.1	lincRNA	0	1	0	1	6	4
Gm49470	ENSMUSG00000116229.1	lincRNA	0	0	0	1	4	0
Gm1600	ENSMUSG00000116270.1	lincRNA	11	11	5	1	3	0
Gm3924	ENSMUSG00000116287.1	lincRNA	1	1	2	7	0	3
Gm41349	ENSMUSG00000116288.1	lincRNA	7	16	14	2	1	1
Gm31342	ENSMUSG00000116289.1	lincRNA	0	0	0	1	0	2
Gm32885	ENSMUSG00000116295.1	lincRNA	0	0	0	2	0	3
7530414M10Rik	ENSMUSG00000116338.1	lincRNA	1	0	0	16	20	14
Gm49469	ENSMUSG00000116353.1	lincRNA	0	0	0	7	3	6
Gm39556	ENSMUSG00000116380.1	lincRNA	23	18	16	104	88	66
Gm36246	ENSMUSG00000116402.1	bidirectional_promoter_lncRNA	0	0	0	1	1	0
Gm34095	ENSMUSG00000116409.1	lincRNA	3	1	0	2	1	2
Gm38563	ENSMUSG00000116498.1	lincRNA	0	0	2	1	1	0
5730414N17Rik	ENSMUSG00000116506.1	lincRNA	20	30	22	7	1	7
AC118542.1	ENSMUSG00000116557.1	lincRNA	6	3	1	2	2	2
AC131800.1	ENSMUSG00000116571.1	bidirectional_promoter_lncRNA	13	5	12	7	2	9
AC126280.1	ENSMUSG00000116581.1	lincRNA	1	0	2	1	0	1
AC154200.1	ENSMUSG00000116590.1	lincRNA	3	3	3	11	10	11
AC087898.2	ENSMUSG00000116604.1	lincRNA	21	26	9	14	11	10
AC134560.2	ENSMUSG00000116607.1	bidirectional_promoter_lncRNA	9	11	10	4	1	4
AC130815.1	ENSMUSG00000116617.1	lincRNA	6	12	7	1	5	2
AC153140.1	ENSMUSG00000116627.1	lincRNA	6	0	11	6	6	6
AC168090.1	ENSMUSG00000116644.1	lincRNA	0	0	2	4	10	2
AC078895.1	ENSMUSG00000116652.1	lincRNA	8	4	15	1	1	0
AC154507.2	ENSMUSG00000116655.1	lincRNA	3	5	1	3	1	5
CT030736.1	ENSMUSG00000116660.1	lincRNA	4	1	1	1	0	2
AC154408.2	ENSMUSG00000116684.1	lincRNA	0	0	0	2	1	1
AC162305.1	ENSMUSG00000116693.1	lincRNA	6	14	6	1	2	1
AC122509.1	ENSMUSG00000116701.1	lincRNA	0	0	0	1	0	0
AC154378.1	ENSMUSG00000116718.1	lincRNA	0	1	0	2	1	1
AC125396.2	ENSMUSG00000116733.1	bidirectional_promoter_lncRNA	33	26	31	42	57	27
AC144408.2	ENSMUSG00000116747.1	lincRNA	0	0	0	1	1	1
AC125141.2	ENSMUSG00000116751.1	lincRNA	0	1	4	12	3	3
AC124739.2	ENSMUSG00000116775.1	lincRNA	3	2	3	1	0	0
AC129328.1	ENSMUSG00000116802.1	lincRNA	319	236	280	270	335	302
AC140457.1	ENSMUSG00000116819.1	bidirectional_promoter_lncRNA	9	4	10	22	16	14
AC154507.3	ENSMUSG00000116851.1	lincRNA	0	2	1	2	0	2
AC098838.1	ENSMUSG00000116852.1	lincRNA	12	11	7	6	2	2
AC165953.2	ENSMUSG00000116858.1	lincRNA	158	157	148	129	164	106
AC125141.3	ENSMUSG00000116879.1	lincRNA	1	3	3	40	32	15
AC164424.1	ENSMUSG00000116883.1	lincRNA	10	14	12	12	11	6
CT025592.1	ENSMUSG00000116891.1	lincRNA	6	1	2	7	11	5
AC113006.1	ENSMUSG00000116898.1	bidirectional_promoter_lncRNA	8	11	4	9	4	3
AC130815.2	ENSMUSG00000116946.1	lincRNA	0	3	4	7	10	6
AC140186.1	ENSMUSG00000116957.1	lincRNA	5	9	15	91	61	77
AC117662.4	ENSMUSG00000116961.1	lincRNA	11	11	8	46	28	25
AC091463.1	ENSMUSG00000116965.1	lincRNA	4	4	9	10	10	11
AC109204.1	ENSMUSG00000116974.1	lincRNA	1	6	1	3	3	4
AC150035.3	ENSMUSG00000116987.1	lincRNA	4	3	3	61	49	47
CT010496.1	ENSMUSG00000117003.1	bidirectional_promoter_lncRNA	28	21	23	4	5	0
CT486005.1	ENSMUSG00000117011.1	lincRNA	15	5	17	3	2	0
AC173344.1	ENSMUSG00000117042.1	lincRNA	24	25	36	5	3	0
AC127690.2	ENSMUSG00000117048.1	lincRNA	2	5	2	1	0	1
AC122487.1	ENSMUSG00000117069.1	lincRNA	9	13	4	15	5	8
CAAA01141682.2	ENSMUSG00000117070.1	lincRNA	6	3	7	2	2	2
AC154187.1	ENSMUSG00000117079.1	lincRNA	43	36	36	138	116	105
CT025867.1	ENSMUSG00000117080.1	bidirectional_promoter_lncRNA	5	8	3	7	9	6
AL805899.1	ENSMUSG00000117123.1	lincRNA	0	0	0	3	1	0
AC126942.1	ENSMUSG00000117137.1	lincRNA	0	0	1	1	0	0
AC126937.2	ENSMUSG00000117171.1	bidirectional_promoter_lncRNA	111	113	83	67	42	34
AC126942.2	ENSMUSG00000117199.1	lincRNA	3	0	0	4	2	0
CT025731.4	ENSMUSG00000117226.1	lincRNA	0	0	0	1	0	0
CT025659.1	ENSMUSG00000117229.1	lincRNA	0	0	0	3	2	2
CT030665.2	ENSMUSG00000117232.1	lincRNA	0	1	3	5	3	3
CT025659.2	ENSMUSG00000117250.1	lincRNA	19	10	9	16	21	17
AC140278.1	ENSMUSG00000117255.1	bidirectional_promoter_lncRNA	27	24	18	28	17	18
AC166110.4	ENSMUSG00000117278.1	lincRNA	101	117	106	48	38	25
AC144797.2	ENSMUSG00000117289.1	bidirectional_promoter_lncRNA	6	8	11	4	7	3
AC112949.1	ENSMUSG00000117292.1	lincRNA	0	0	0	2	6	3
CT025652.2	ENSMUSG00000117303.1	bidirectional_promoter_lncRNA	28	24	23	48	42	30
AC154218.2	ENSMUSG00000117315.1	lincRNA	88	87	73	57	61	65
CT025659.3	ENSMUSG00000117335.1	bidirectional_promoter_lncRNA	13	12	11	11	10	15
AC136921.2	ENSMUSG00000117337.1	lincRNA	0	0	0	1	0	0
4930562F07Rik	ENSMUSG00000026729.9	lincRNA	0	0	0	0	1	0
1700010L04Rik	ENSMUSG00000030636.15	lincRNA	0	0	1	0	1	2
2410017I17Rik	ENSMUSG00000038311.13	lincRNA	1	0	0	0	1	2
Prr33	ENSMUSG00000043795.9	lincRNA	0	5	1	0	2	1
Etos1	ENSMUSG00000050189.4	lincRNA	0	0	0	0	1	1
M5C1000I18Rik	ENSMUSG00000055125.7	lincRNA	8	24	31	0	2	2
4930583K01Rik	ENSMUSG00000055159.7	bidirectional_promoter_lncRNA	0	0	2	0	2	1
Gm5533	ENSMUSG00000056699.7	lincRNA	0	0	1	0	2	3
Gm10062	ENSMUSG00000059244.6	lincRNA	2	0	0	0	2	0
Platr26	ENSMUSG00000064263.6	lincRNA	0	0	0	0	2	0
D6Ertd474e	ENSMUSG00000072679.10	lincRNA	1	2	1	0	1	0
2410018L13Rik	ENSMUSG00000073164.11	lincRNA	4	0	6	0	1	3
Gm5544	ENSMUSG00000074388.3	lincRNA	0	0	0	0	3	3
Gm10754	ENSMUSG00000074776.4	lincRNA	2	4	20	0	1	3
Haglr	ENSMUSG00000075277.5	bidirectional_promoter_lncRNA	0	0	0	0	2	0
Gm1968	ENSMUSG00000075286.4	lincRNA	0	0	1	0	2	1
D030018L15Rik	ENSMUSG00000078925.11	lincRNA	0	0	0	0	3	0
8430423G03Rik	ENSMUSG00000079069.1	lincRNA	0	0	0	0	1	0
Gm15498	ENSMUSG00000079163.3	lincRNA	0	0	0	0	1	0
1700110I01Rik	ENSMUSG00000079407.9	lincRNA	4	2	13	0	4	0
Gm13881	ENSMUSG00000084756.1	lincRNA	4	5	0	0	1	0
Gm13073	ENSMUSG00000084807.1	lincRNA	4	5	2	0	5	4
Gm17216	ENSMUSG00000084823.2	lincRNA	0	0	2	0	1	0
Gm13063	ENSMUSG00000084869.1	lincRNA	3	0	3	0	1	1
Gm14827	ENSMUSG00000084904.1	lincRNA	0	2	0	0	3	0
Gm11205	ENSMUSG00000084969.1	lincRNA	3	1	2	0	3	0
Gm12589	ENSMUSG00000085126.1	lincRNA	1	0	0	0	1	0
Gm13322	ENSMUSG00000085193.1	lincRNA	2	6	17	0	1	0
Gm14487	ENSMUSG00000085275.1	lincRNA	0	1	0	0	3	3
2410004I01Rik	ENSMUSG00000085338.1	lincRNA	2	4	5	0	1	0
Gm13861	ENSMUSG00000085382.1	lincRNA	0	2	4	0	1	0
Gm40614	ENSMUSG00000085451.2	lincRNA	2	3	3	0	1	0
9430024E24Rik	ENSMUSG00000085463.1	lincRNA	0	0	1	0	1	0
Gm11851	ENSMUSG00000085478.1	lincRNA	0	0	0	0	1	0
1700047F07Rik	ENSMUSG00000085549.7	lincRNA	0	0	2	0	1	0
Gm11527	ENSMUSG00000085578.1	lincRNA	4	2	1	0	3	1
Gm12968	ENSMUSG00000085701.1	lincRNA	2	1	0	0	1	0
Gm16046	ENSMUSG00000085705.1	lincRNA	0	5	1	0	2	4
4930505K14Rik	ENSMUSG00000085740.1	lincRNA	0	0	0	0	1	0
Gm15966	ENSMUSG00000085865.2	lincRNA	1	0	1	0	2	0
Gm13632	ENSMUSG00000085868.1	lincRNA	0	0	0	0	1	0
Gm13708	ENSMUSG00000086069.1	lincRNA	0	0	0	0	1	0
Gm15328	ENSMUSG00000086095.2	lincRNA	1	2	2	0	2	0
Gm12065	ENSMUSG00000086117.1	lincRNA	0	0	0	0	1	2
Gm16248	ENSMUSG00000086137.1	lincRNA	23	13	9	0	1	4
Gm12121	ENSMUSG00000086243.1	lincRNA	0	0	0	0	1	0
G630016G05Rik	ENSMUSG00000086308.1	lincRNA	3	4	14	0	1	2
Gm13200	ENSMUSG00000086326.1	lincRNA	1	2	5	0	2	0
Gm12107	ENSMUSG00000086335.1	lincRNA	0	0	1	0	1	0
Gm13291	ENSMUSG00000086491.1	lincRNA	4	2	0	0	1	3
4933430M04Rik	ENSMUSG00000086892.1	lincRNA	0	1	0	0	2	0
Gm11766	ENSMUSG00000086924.1	lincRNA	1	0	0	0	2	1
2900079G21Rik	ENSMUSG00000087038.9	lincRNA	17	12	31	0	2	1
Gm12480	ENSMUSG00000087077.1	lincRNA	0	0	0	0	1	0
Gm14228	ENSMUSG00000087147.1	lincRNA	0	0	0	0	2	0
Gm12907	ENSMUSG00000087195.1	lincRNA	0	0	2	0	1	0
Gm12498	ENSMUSG00000087357.1	lincRNA	0	0	0	0	1	0
Gm6938	ENSMUSG00000087586.1	lincRNA	4	1	2	0	1	0
Gm15628	ENSMUSG00000089733.1	lincRNA	1	0	0	0	1	0
Gm9921	ENSMUSG00000092404.2	lincRNA	0	0	0	0	1	0
Gm20442	ENSMUSG00000092600.1	lincRNA	3	3	6	0	2	0
A830019P07Rik	ENSMUSG00000094707.1	lincRNA	8	4	20	0	1	1
Gm17308	ENSMUSG00000096922.1	lincRNA	0	0	0	0	1	0
Gm3510	ENSMUSG00000096936.1	lincRNA	3	5	4	0	1	0
Gm26720	ENSMUSG00000096941.1	lincRNA	0	0	0	0	1	2
Fmr1os	ENSMUSG00000096946.1	lincRNA	3	3	4	0	6	2
Gm26708	ENSMUSG00000097016.2	bidirectional_promoter_lncRNA	1	0	1	0	2	2
1110036E04Rik	ENSMUSG00000097036.1	lincRNA	0	0	0	0	1	0
Gm26821	ENSMUSG00000097038.1	lincRNA	0	0	0	0	2	0
Platr6	ENSMUSG00000097107.1	lincRNA	1	0	2	0	1	2
Gm26730	ENSMUSG00000097117.1	lincRNA	3	0	0	0	1	0
Gm26599	ENSMUSG00000097220.1	lincRNA	0	0	0	0	1	0
Gm26803	ENSMUSG00000097265.1	lincRNA	2	2	4	0	4	3
AI849053	ENSMUSG00000097280.1	lincRNA	15	11	38	0	2	0
4931403G20Rik	ENSMUSG00000097329.1	lincRNA	0	1	0	0	1	0
Gm26617	ENSMUSG00000097340.1	lincRNA	0	1	2	0	1	1
Gm26774	ENSMUSG00000097356.1	lincRNA	0	0	2	0	1	4
4930467K11Rik	ENSMUSG00000097370.2	lincRNA	0	3	1	0	2	0
Gm10822	ENSMUSG00000097377.1	lincRNA	2	5	2	0	2	3
Gm26816	ENSMUSG00000097380.1	lincRNA	0	1	2	0	1	1
Gm26894	ENSMUSG00000097453.1	lincRNA	9	4	8	0	1	0
Gm26808	ENSMUSG00000097489.1	lincRNA	3	5	6	0	2	1
4930516B21Rik	ENSMUSG00000097504.1	lincRNA	0	1	0	0	1	0
Gm7976	ENSMUSG00000097551.1	lincRNA	0	0	0	0	1	0
A330032B11Rik	ENSMUSG00000097591.1	lincRNA	0	1	1	0	1	0
9430098F02Rik	ENSMUSG00000097605.1	lincRNA	1	4	0	0	2	1
4921507G05Rik	ENSMUSG00000097650.1	bidirectional_promoter_lncRNA	0	1	0	0	2	0
Gm26761	ENSMUSG00000097668.2	lincRNA	0	0	0	0	2	0
Gm26611	ENSMUSG00000097677.1	lincRNA	0	0	3	0	1	0
Gm26739	ENSMUSG00000097702.1	lincRNA	0	0	0	0	6	0
1700026J14Rik	ENSMUSG00000097716.1	lincRNA	0	0	1	0	3	0
Gm26593	ENSMUSG00000097824.1	lincRNA	0	0	0	0	1	1
Gm26603	ENSMUSG00000097857.1	lincRNA	0	0	0	0	1	2
C230021G24Rik	ENSMUSG00000097869.1	lincRNA	0	2	7	0	1	0
Gm26541	ENSMUSG00000097889.1	lincRNA	0	3	3	0	4	5
A930001A20Rik	ENSMUSG00000098008.1	lincRNA	1	0	10	0	2	0
Gm27004	ENSMUSG00000098027.1	lincRNA	3	4	4	0	1	0
Gm17750	ENSMUSG00000098087.1	lincRNA	38	53	77	0	15	4
Gm26936	ENSMUSG00000098145.1	lincRNA	0	0	0	0	1	0
Gm42418	ENSMUSG00000098178.1	lincRNA	2	4	0	0	5	3
Gm28050	ENSMUSG00000099061.1	lincRNA	1	1	6	0	1	2
2310015D24Rik	ENSMUSG00000099411.1	lincRNA	1	0	0	0	1	0
Gm29593	ENSMUSG00000099440.1	lincRNA	5	3	4	0	1	0
Gm28401	ENSMUSG00000099449.1	lincRNA	0	0	0	0	1	0
Gm29162	ENSMUSG00000099643.1	lincRNA	0	0	0	0	2	0
Gm29154	ENSMUSG00000099722.3	lincRNA	3	2	0	0	1	0
Gm29374	ENSMUSG00000099839.1	lincRNA	0	0	1	0	2	0
Gm28872	ENSMUSG00000099937.1	lincRNA	0	2	0	0	2	0
Gm29590	ENSMUSG00000100022.2	lincRNA	0	0	0	0	1	0
Gm553	ENSMUSG00000100120.1	lincRNA	1	6	10	0	5	3
Gm28942	ENSMUSG00000100170.1	lincRNA	0	0	0	0	4	1
2600014E21Rik	ENSMUSG00000100303.3	lincRNA	0	4	2	0	2	0
1700031P21Rik	ENSMUSG00000100315.6	lincRNA	3	0	0	0	1	1
Gm29478	ENSMUSG00000100341.1	lincRNA	4	2	5	0	1	0
Gm29527	ENSMUSG00000100369.1	lincRNA	0	0	0	0	1	0
Gm29502	ENSMUSG00000100596.1	lincRNA	2	2	3	0	4	0
Gm29595	ENSMUSG00000100618.1	lincRNA	0	8	10	0	1	0
4932411K12Rik	ENSMUSG00000100733.2	lincRNA	1	1	2	0	1	0
Gm4035	ENSMUSG00000100760.1	lincRNA	0	1	0	0	2	3
Gm28199	ENSMUSG00000100791.1	lincRNA	0	0	0	0	2	0
4930434B07Rik	ENSMUSG00000100850.1	lincRNA	0	1	0	0	1	0
Gm28928	ENSMUSG00000100851.1	lincRNA	3	1	3	0	2	1
BC055402	ENSMUSG00000101429.1	lincRNA	0	2	5	0	1	1
Gm28516	ENSMUSG00000101613.1	lincRNA	0	4	3	0	1	0
Gm29125	ENSMUSG00000101722.1	lincRNA	0	3	3	0	4	1
Gm29296	ENSMUSG00000102124.1	lincRNA	0	1	0	0	1	0
Gm30097	ENSMUSG00000102595.1	lincRNA	2	1	4	0	1	0
4930535E02Rik	ENSMUSG00000102677.1	lincRNA	0	0	0	0	3	3
Gm38353	ENSMUSG00000102820.1	lincRNA	5	0	7	0	1	0
Gm37083	ENSMUSG00000102852.1	lincRNA	0	0	0	0	2	1
Gm2453	ENSMUSG00000102909.1	lincRNA	0	0	6	0	2	0
Rncr4	ENSMUSG00000103108.2	lincRNA	3	0	0	0	1	0
Gm32200	ENSMUSG00000103114.1	lincRNA	19	24	59	0	7	5
Gm33973	ENSMUSG00000103451.1	lincRNA	0	0	1	0	1	0
Gm37323	ENSMUSG00000104328.1	lincRNA	0	2	0	0	1	0
Gm38079	ENSMUSG00000104367.1	lincRNA	21	20	28	0	3	7
Gm37068	ENSMUSG00000104417.1	lincRNA	2	1	0	0	2	0
Gm43689	ENSMUSG00000104675.1	lincRNA	1	0	0	0	2	0
Gm33969	ENSMUSG00000104717.1	lincRNA	0	0	0	0	1	0
9330198I05Rik	ENSMUSG00000104904.1	lincRNA	5	1	0	0	1	2
Gm43057	ENSMUSG00000104937.1	lincRNA	0	0	0	0	2	0
Gm33651	ENSMUSG00000104939.1	lincRNA	1	3	5	0	2	0
Gm31363	ENSMUSG00000105105.1	lincRNA	0	0	0	0	1	0
Gm30735	ENSMUSG00000105168.1	lincRNA	0	1	0	0	1	0
C030018K13Rik	ENSMUSG00000105352.4	lincRNA	19	10	82	0	1	2
Gm29681	ENSMUSG00000105387.1	lincRNA	10	18	35	0	2	0
Gm35585	ENSMUSG00000105550.1	lincRNA	1	1	1	0	1	0
Gm35394	ENSMUSG00000105686.1	lincRNA	3	3	7	0	1	0
Gm43522	ENSMUSG00000105716.1	lincRNA	0	0	0	0	2	0
A830019L24Rik	ENSMUSG00000105923.4	lincRNA	1	0	0	0	1	0
Gm42518	ENSMUSG00000106304.1	lincRNA	4	7	3	0	1	0
Gm10685	ENSMUSG00000106429.1	lincRNA	0	0	0	0	1	0
Gm42921	ENSMUSG00000106441.1	lincRNA	0	0	0	0	3	1
C130083M11Rik	ENSMUSG00000106464.1	lincRNA	0	0	0	0	1	0
Gm30382	ENSMUSG00000106515.4	lincRNA	16	3	5	0	1	2
Gm43042	ENSMUSG00000106634.1	lincRNA	0	0	0	0	1	0
Gm42851	ENSMUSG00000106688.1	lincRNA	0	0	0	0	1	0
Gm42745	ENSMUSG00000106808.1	lincRNA	0	0	1	0	1	2
Gm2762	ENSMUSG00000107008.3	lincRNA	5	9	24	0	1	0
Gm40289	ENSMUSG00000107126.1	lincRNA	0	0	0	0	2	0
Gm43634	ENSMUSG00000107253.1	lincRNA	0	0	0	0	1	0
Gm43698	ENSMUSG00000107266.1	lincRNA	0	0	4	0	2	2
BC028471	ENSMUSG00000107271.3	lincRNA	0	1	0	0	1	1
3300002P13Rik	ENSMUSG00000107585.1	lincRNA	1	1	3	0	1	0
Gm44117	ENSMUSG00000107605.1	lincRNA	2	3	1	0	1	0
Gm44140	ENSMUSG00000107702.1	bidirectional_promoter_lncRNA	1	3	0	0	1	2
Gm32914	ENSMUSG00000108161.1	lincRNA	0	0	1	0	1	0
6430584L05Rik	ENSMUSG00000108228.2	lincRNA	14	18	32	0	3	0
Gm44077	ENSMUSG00000108244.1	lincRNA	0	1	0	0	1	0
Gm44737	ENSMUSG00000108311.1	lincRNA	0	1	0	0	1	0
4930448A20Rik	ENSMUSG00000108382.1	lincRNA	0	2	0	0	4	2
5330411O13Rik	ENSMUSG00000108603.1	lincRNA	2	0	0	0	1	0
Gm38534	ENSMUSG00000108634.1	lincRNA	0	4	7	0	2	0
Gm44970	ENSMUSG00000108675.1	lincRNA	0	0	0	0	1	0
Gm34225	ENSMUSG00000108722.1	lincRNA	2	4	1	0	1	8
Gm20083	ENSMUSG00000108778.1	lincRNA	14	15	20	0	1	1
Gm36546	ENSMUSG00000108783.1	lincRNA	0	2	3	0	2	2
4930533N22Rik	ENSMUSG00000108803.1	lincRNA	0	0	0	0	1	0
Gm44618	ENSMUSG00000108905.1	lincRNA	1	1	0	0	2	0
Gm32540	ENSMUSG00000108961.1	lincRNA	2	4	0	0	1	1
Gm44812	ENSMUSG00000109021.1	lincRNA	12	15	8	0	2	0
Gm38944	ENSMUSG00000109080.1	lincRNA	2	2	1	0	2	0
Gm44644	ENSMUSG00000109121.1	lincRNA	22	13	38	0	4	1
Gm39059	ENSMUSG00000109123.1	lincRNA	1	1	6	0	2	1
Gm31135	ENSMUSG00000109127.1	lincRNA	1	0	0	0	1	1
Gm39121	ENSMUSG00000109277.1	lincRNA	0	3	2	0	1	0
Gm44658	ENSMUSG00000109424.1	lincRNA	0	0	0	0	2	2
Gm44983	ENSMUSG00000109441.1	lincRNA	0	1	2	0	2	1
Gm39043	ENSMUSG00000109450.1	lincRNA	4	1	11	0	1	0
Gm31812	ENSMUSG00000109599.1	lincRNA	5	9	2	0	3	0
Gm32389	ENSMUSG00000109603.1	lincRNA	9	10	6	0	6	2
Gm31479	ENSMUSG00000109632.1	lincRNA	2	1	2	0	2	1
Gm45425	ENSMUSG00000109731.1	lincRNA	0	0	0	0	1	0
Gm45509	ENSMUSG00000109781.1	lincRNA	0	0	0	0	1	1
Gm38948	ENSMUSG00000109984.1	lincRNA	0	0	0	0	1	0
Gm36325	ENSMUSG00000110216.1	lincRNA	4	6	1	0	3	0
Gm45620	ENSMUSG00000110239.1	lincRNA	11	19	12	0	7	3
Gm45518	ENSMUSG00000110368.1	lincRNA	1	1	1	0	1	1
Gm36737	ENSMUSG00000110396.1	lincRNA	0	2	2	0	2	0
Gm45790	ENSMUSG00000110441.1	lincRNA	0	1	1	0	2	0
Gm31138	ENSMUSG00000110491.1	lincRNA	0	0	0	0	2	0
Gm39228	ENSMUSG00000110524.1	lincRNA	0	2	0	0	1	0
4930488N15Rik	ENSMUSG00000110592.1	lincRNA	5	2	6	0	1	0
Gm33103	ENSMUSG00000110594.1	lincRNA	0	2	0	0	2	0
Gm31992	ENSMUSG00000110781.1	lincRNA	0	1	0	0	1	0
Gm48007	ENSMUSG00000110905.1	lincRNA	0	0	0	0	1	0
Gm36251	ENSMUSG00000110996.1	lincRNA	1	5	12	0	1	0
Gm39317	ENSMUSG00000111056.1	lincRNA	0	0	0	0	2	0
Gm46102	ENSMUSG00000111061.1	lincRNA	2	2	6	0	2	0
Gm35028	ENSMUSG00000111078.1	lincRNA	0	0	0	0	2	0
Gm48189	ENSMUSG00000111102.1	lincRNA	0	0	0	0	1	0
1700016J18Rik	ENSMUSG00000111103.1	bidirectional_promoter_lncRNA	3	15	6	0	2	1
A730065G17Rik	ENSMUSG00000111117.1	lincRNA	0	0	0	0	1	0
Gm47887	ENSMUSG00000111157.1	lincRNA	0	0	0	0	1	0
Gm33728	ENSMUSG00000111200.1	lincRNA	0	0	0	0	1	0
4933404K13Rik	ENSMUSG00000111342.1	lincRNA	0	0	0	0	1	0
Gm46123	ENSMUSG00000111443.1	lincRNA	3	2	4	0	1	0
Gm49317	ENSMUSG00000111462.2	lincRNA	3	3	6	0	2	0
Gm39460	ENSMUSG00000111528.1	lincRNA	0	0	0	0	1	0
4930534H03Rik	ENSMUSG00000111544.1	lincRNA	0	1	0	0	2	2
Gm47095	ENSMUSG00000111598.1	lincRNA	2	0	0	0	1	0
Gm34829	ENSMUSG00000111610.1	lincRNA	3	1	1	0	3	0
Gm39459	ENSMUSG00000111720.1	lincRNA	0	0	0	0	1	0
Gm48038	ENSMUSG00000111729.1	lincRNA	0	0	1	0	1	0
Gm47465	ENSMUSG00000111771.1	lincRNA	2	5	1	0	1	1
Gm49334	ENSMUSG00000111809.1	lincRNA	0	0	0	0	1	0
Gm48277	ENSMUSG00000111858.1	lincRNA	0	2	0	0	1	0
E130101E03Rik	ENSMUSG00000111866.1	lincRNA	0	2	0	0	1	1
2900045O20Rik	ENSMUSG00000111938.1	lincRNA	4	5	6	0	2	0
Gm48893	ENSMUSG00000111950.1	lincRNA	6	1	1	0	1	0
Gm4489	ENSMUSG00000111952.1	lincRNA	3	0	0	0	1	0
Gm48036	ENSMUSG00000112032.1	lincRNA	0	0	0	0	1	0
Gm49335	ENSMUSG00000112035.1	lincRNA	7	6	8	0	2	3
Gm36229	ENSMUSG00000112132.1	lincRNA	1	1	1	0	2	0
Gm47865	ENSMUSG00000112137.1	lincRNA	0	0	0	0	1	0
Gm47431	ENSMUSG00000112139.1	lincRNA	0	0	1	0	1	0
Gm47861	ENSMUSG00000112144.1	lincRNA	2	0	0	0	5	2
Gm34776	ENSMUSG00000112168.1	lincRNA	0	0	3	0	1	0
Gm48427	ENSMUSG00000112234.1	lincRNA	0	0	0	0	1	0
Gm30262	ENSMUSG00000112249.1	lincRNA	1	0	0	0	3	0
AC117232.1	ENSMUSG00000112365.1	lincRNA	1	1	2	0	2	1
Gm34921	ENSMUSG00000112384.1	lincRNA	0	1	3	0	4	4
Gm29674	ENSMUSG00000112466.1	lincRNA	0	0	3	0	1	1
Gm47761	ENSMUSG00000112478.1	lincRNA	1	2	0	0	1	0
4933411E08Rik	ENSMUSG00000112500.1	lincRNA	0	0	0	0	1	0
Gm20758	ENSMUSG00000112533.1	lincRNA	0	0	0	0	1	0
Gm33111	ENSMUSG00000112569.1	lincRNA	1	2	1	0	1	0
1700030E10Rik	ENSMUSG00000112619.1	lincRNA	0	0	0	0	1	1
Gm5427	ENSMUSG00000112647.1	lincRNA	0	0	0	0	1	0
Gm47459	ENSMUSG00000112674.1	lincRNA	0	0	0	0	1	0
Gm40603	ENSMUSG00000112679.1	lincRNA	0	2	1	0	1	0
4930471E19Rik	ENSMUSG00000112716.1	lincRNA	2	4	0	0	3	3
4930459C07Rik	ENSMUSG00000112762.1	lincRNA	1	0	0	0	6	1
Gm3137	ENSMUSG00000112773.1	lincRNA	0	2	2	0	1	0
Gm32023	ENSMUSG00000112848.1	lincRNA	0	0	1	0	1	0
Gm17746	ENSMUSG00000112937.1	lincRNA	3	7	8	0	2	2
Gm32151	ENSMUSG00000112945.1	bidirectional_promoter_lncRNA	3	0	3	0	1	0
Gm3772	ENSMUSG00000113074.1	lincRNA	0	0	0	0	2	0
Gm40663	ENSMUSG00000113241.1	lincRNA	21	15	21	0	1	6
Gm49371	ENSMUSG00000113300.1	lincRNA	0	0	0	0	1	1
Gm48492	ENSMUSG00000113322.1	lincRNA	0	0	0	0	1	0
Gm16497	ENSMUSG00000113336.1	lincRNA	0	0	0	0	1	0
A530046M15Rik	ENSMUSG00000113338.1	lincRNA	0	0	0	0	1	1
Gm31508	ENSMUSG00000113387.1	lincRNA	0	0	0	0	1	0
Gm47792	ENSMUSG00000113492.1	lincRNA	1	1	0	0	3	2
Gm40932	ENSMUSG00000113553.1	lincRNA	0	0	1	0	2	1
Gm48287	ENSMUSG00000113598.1	lincRNA	0	3	0	0	1	0
Gm38577	ENSMUSG00000113710.1	lincRNA	1	0	3	0	1	1
Gm47882	ENSMUSG00000113811.1	lincRNA	0	0	0	0	1	0
Gm48605	ENSMUSG00000113892.1	lincRNA	6	0	1	0	1	0
Gm32351	ENSMUSG00000113904.1	lincRNA	0	0	3	0	1	0
4933412O06Rik	ENSMUSG00000113960.1	lincRNA	7	7	14	0	2	0
Gm36372	ENSMUSG00000113975.1	lincRNA	0	0	1	0	1	0
Gm34276	ENSMUSG00000113977.1	lincRNA	0	0	0	0	3	2
9130015A21Rik	ENSMUSG00000113985.1	lincRNA	0	0	0	0	2	0
Gm47648	ENSMUSG00000113995.1	lincRNA	1	0	0	0	1	0
[truncated: 820 more rows]
